# Supplementary material for: Identification of key amino acid residues in AtUMAMIT29 for transport of glucosinolates
Source: Front Plant Sci. 2023 Jul 17;14:1219783. doi: 10.3389/fpls.2023.1219783 (PMC10388549; doi:10.3389/fpls.2023.1219783)
Supplement: Supplementary file 1 [file DataSheet_1.xlsx]

## Sheet: Seq. removed from alignment
Name	aa sequence
#T31_BolC2t08117H_234	MAMKTFFVVSMLLLAVYLQTTLGNEVKCEKLDKDTCAFAVSSTGKRCVLEQSIKRSGIEGYTCRSSEIEADKVTNIIESDECIKACGLDRKSLGISSDALLESRFTQKLCSVKCLTQCPNVVDLFSNLAAGEGVYLPKLCESQEGQSRRAMSELRSSGIVRDTLGPVGPVRLGKMAPEPATSMDYMPYAPAPEPATSMDHMSYACNVEGEGIKLCYNCGDTNHSLSHCPLPLEG
#T32_BraA09t36056Z	MVKLDGKLWKAVIMMSIINIALSGVNVMFKKMLNQGVNRMVAATYRLAAGTLFLTPLAIFLERHNRPKLTGSILCSLFLSALLGTSLVQYFFLIGLQYTSSTFALAFSNMVPSITFAMALVFRQETLNIKNNIGRAKVLGTMICICGALVLTLYKGGSLTPQNAQAETQTSNSPTTAVTQKWAMGSVMLIISILIWSSWFIVQAKICRKYPCQYTSTAILSFFGVIQSALLSLISERSISMWVVKEKFQVLALLYSGIVGSGLCYVGMSWCLQQRGPVFTSSFIPLIQVFAAFFSFSFLHEQIYCGSLELQTKEINSNSAASAKISNSAASATALLIQRFNSLPAIFALEIFKLESSIFVSLACSFSVIANKVLIFLAELRLLSLLGAAMSVSSHDSCY…
#T30_BolC1t03101H	MGFIDGKSAPVIMIIVINMINGLVNALTKKVLDGGINRMIIATYRLGISTFFLLPIAYFWERNTRPKLTTSVSFQLFVSGLFGASLMQYFYLLGLSYTSATLGSAFWGTLPAITFILALIFRFEKLSVKTKAGYGVVLGAMISLAGALILTLYQGIPLSNSQEHATISHIQKGHENWIKGSTVILSVFGTLQCALLSLIKTRHVEDWILRDKLTIITVIIAGVGAQGMCTVGISWCIKQRGPIFTSAFSPVTLMFATVFDFLILHRIIYLGSVVGSVVVFIGLYIFLWSKRKQIDISKITKLPTTTVKEGREEEDHTNVNN
#T30_BraA03t12337Z	MGYLDGKWAPLIMMTVIHMINGMVNALIKKVLDGGINHMVIATYRLGISTFFLLPIAYFWERKTRPKLTISISCQLFISALFGASLVLYFYLLGLSYTSATLGSAFTAIMPALTFIMALIFRFEKLNMKTKVGYCIVLGTMISLGGALVLTMYQGIPSWMLIQAKVNVNYPCPYSSTVILSAFGTLQCALLSLIKTRNMEEWILKDRLTIITIIIAGVVAQGMCTVGISWCIKQRGPVFTSAFTPVMLMSATLFDFLIFHRMIYLGSIIGSVVVVIGLYVFLWSKSKQIDDCEINKLPTNTVEEGKEEEDHTNVNKLGNLLVIPMTP
#T31_BnaC02G0337500ZS	MSYCDGKWTPVIIMITINSALGLGNAMVKKVLDGGFNHMVIETYRLAISTVCLAPIAFFWERKTRPKLTLNILVQLFFSALIGFFRASLTQYFFLMGLSYTSATLACAFISMSPAVTFVMSLIFRVEKLNIKSKAGVGMVMGTLICIGGAFIQTTYKGVPLTKLHKLDLLTNNGPALKPEKWITGCVLLFAGSSCFGSWMVIQSKVNDKYPCQYSSTVILSFFGTIQCALLSLIKSRDIKGWILTDKLDIMTIIYAGAVAQGICTVGTSWCIRKRGPTFTSVFTPVGLIFATLFDFSILHRQICMGSVIGSGIVIFGLYIFLLGKVKQMKGDGAKKLPSHFGEEEREDDEQYKKSHLMVVPMTP
#T30_BolC1t03106H	MGFIDGKSAPVIMIIVINMINGLVNALTKKVLDGGINHMIIATYRLGISTFFLLPIAYFWERNTRPKLTTSVSFQLFVSGLFGASLMQYFYLLGLSYTSATLGSAFWGTFRGTLPAITFIMALIFRFEKLSVKTKAGYGVVFGAMISLAGALILTLYQGIPLSNSQEHATISHIQKGHENWIKGSFLLSLGVILFSSWMLIQAKVNVSYPCPYSGTVILSVFGTLQCALLSLIKTRHVEDWILRDKLTIITVIIAGVGAQGMCTVGISWCIKLYNNKLYQEAFSPVTLMFATVFDFLILHRIIYLGSVVGSVVVFIGLYIFLWSKRKQIDISKITKLPTTTVKEGKEEEDHTNVNN
#T31_BraA02t07431Z	MSYCDGKWTPVTIMITINSALGLGNAMVKKVLDGGFNHMVIATYRLAISTVCLAPIAFFWERKTRPKLTLNILVQLFFSALIGASLTQYFFLMGLSYTSATLACAFISMSPAVTFVMSLIFRVEKLNIKSKAGVGMVMGTLICIGGAFILTTYKGVPLTKLHKLDLLTNNKPALKPEKWITGCVLLFAGSSCFGSWMVIQSKVNDKYPCQYSSTVILSFFGTIQCALLSLIKSRDIKGWILTDKLDIMTIIYAGAVAQGICTTLNSKYKLVNPINISINLLFKEISFNFSYILRMDLNVKVLYMCSVIGSGIVIFGLYIFLLGKVKQMKGDGAKKLPSHFGEEEREDDEQYKKGHLMVVPMTP
#T30_BnaC03G0331600ZS	MGYIDRKWAPLIMITVINTINGMVNALIKKVLDGGIDHMVIATYRLGISTFFLLPIANFWERKTRPKLAASVSFKLFGEFDAIFLFAWPPRYTSATLGSAFWGTLPAITFIMALIFRLDKLNMKTKAGYGVVLGAMISLAGALTLTIYQGVPLSNSHEHATILNIHNGHENWIKGCFLLFIGVILFSSWMLIQANINSSYPCPYSSTVILSVFGTLQCALLSLIKTRHVEDWILRDKLTIITVIIAGVAAQGMCTVGISWCIKQRGPVFTSAFSPVTLMSATVFDFLILHRMIYLGSVIGSVVVVIGLYIFLWSKSKQIVECKIVKLPTSTVKEEKDEEDHTNVNKIGRHLVIPMTP
#T30_BolC3t16128H	MGYIDRKWAPLIMITVINTINGMVNALIKKVLDGGIDHMVIATYRLGISTFFLLPIAYFWERKTRPKLAASVSFQLFGEFDAIFLFAWPPRYTSATLGSAFWGTLPAITFIMALIFRLDKLNMKTKAGYGVVLGAMISLAGALTLTIYQGVPLSNSHEHATILNIHNGHENWIKGCFLLFIGVILFSSWMLIQANINSSYPCPYSSTVILSVFGTLQCALLSLIKTRHVEDWILRDKLTIITVIIAGVVAQGMCTVGISWCIKQRGPVFTSAFSPVTLMSATVFDFLILHRMIYLGSVIGSVVVVIGLYIFLWSKSKQIVECKIVKLPTSTVKEEKDEEDHTNVNKIGHHLVIPMTP
#T28_BnaA09G0714200ZS	MNEETQSVKVIGQCSPIIVMVITNIAMGSVNALVKKALDVGVNHMVIGAYRMAISAFILAPFAYILDRKTRPKLTLMLFIDHFFSGLLGASLMQFFFLLGLSYTSATVSCALVSMLPAVTFALALVFSKESKDQRRKIEDAGTLICISGALFLTFYKGPQISNPHSHREALHHNNNDQDKTNNWLLGCLYLTIGTTLLSLWMLFQGTLSIKYPCKYSSTCLMSVFAAFQCALLSLYKGRNVKDWVIDDRFVIIVVVYAGVVGQAMSTVATIWGIKKLGAVFASTFTPIGLISATLFDFLILHTPLYLGSVIGSVVAVMGLYVFLWGKNNETETSTTLPPQMDNEEQNTNISNNSSNV
#T30_BraA01t02441Z	MGFIDGKSAPVIIMIIVINMINGLVNALTKKVLDGGINHMIIATYRLGISTFFLLPIAYFWERNTRPKLTTSISFQLFVSGLFGASLMQYFYLLGLSYTSATLGSAFWGTLPAITFILALIFRFEKLSVKTKAGYGVVLGAMISLAGALILTLYQGIPLSNPHEHATISHIQKGHENWIKGCFLLSLGVIFFSSWMLIQAKVNVSYPCPYSGTVILSVFWTLQCALLSLIKTRHVEDWILRDKLTIITVIIAGVGAQGMCTVGISWCIKQRGPVFTSAFSPVTLMFATVFDFLILHRIIYLGSVIGSVVVIIGLYIFLWSKRKQIDISKITKLPTTTVKEGKEEEDHTNVNN
#T30_BnaA01G0222900ZS	MGFIDGKSAPVIIMIIVINMINGLVNALTKKVLDGGINHMIIATYRLGISTFFLLPIAYFWERNTRPKLTTSISFQLFVSGLFGASLMQYFYLLGLSYTSATLGSAFWGTLPAITFILALIFRFEKLSVKTKAGYGVVLGAMISLAGALILTLYQGIPLSNPHEHATISHIQKGHENWIKGCFLLSLGVIFFSSWMLIQAKVNVSYPCPYSGTVILSVFGTLQCALLSLIKTRHVEDWILRDKLTIITVIIAGVGAQGMCTVGISWCIKQRGPVFTSAFSPVTLMFATVFDFLILHRIIYLGSVIGSVVVIIGLYIFLWSKRKQIDISKITKLPTTTVKEGKEEEDHTNVNN
#AsSol/40_Solanum lycopersicum	MWNFKCLISSSCLKAWDDNSIKRQIRSVDRLGNTQMKSYVVYYPIFIMLAIDFAFAISNILLKKIIMDGMNHLVFITYRQAISTIFLAPVAFFLEKNTRPKLTPQIFCNLFLSAIVGASVTQYLFLLGMEYTSATFSCAFLNMVPVVTFLMALPFRLETINIKHGSGIAKALGTLVCVGGAFLLTFYKGMPLVHFSDQQSVSSSLKGDISSSKLKERWILGSLALFGGTLLWSSWFLLQTFIGKKYPCKYSSTVIMTFFSAMQSAVLTFSMDRRLSIWVPKEKIDMLSILYAGLIGSGMCYVGMSWCVKKRGPVFTAAFSPLVQVMAAIFDVPILHEQLHLGSVIGSAIVIAGLYFLLWGKNREMQKVVHETEEKKEKELPFKDLETNSEPRIP
#MaThl/04_Thellungiella halophyta	MKEEQWAPVIVMLISSIAMGSVNALVKKALDVGVNHMIFAAYRMAISALILVPFSYIWERIEKAQNLIKSKAGVLKLIGTLICILGAMFLTFFKGPQVSNPHTHPEALHNSTLHNNGHDLTNKWLLGCLYLIIGTVLLSLWMLFQGKLSIKYPCSKYSSTCLMSVFAAFQCAILSLYKSREVEDWVIEDKFVIFVIIYAGIVGQAMSTVVTSWSIKMTGAVFVSTFSPISLVSATLFDFLILHSPLYLGSILGSGVTVTGLYVFLWGRKSETDQSISKTLTTSKSCQMIGNEDSININDNNTKSPV
#MaBra/62_Brassica rapa	MGYIDGKWAPLIMITVINMINGMVQALIKKVLDGGINHMVIATYRLGISTLFLLPIAYFWERASLMQYCYLLGLSYTSATIGSAFWGTMPATTFIMALIFRFDKLNMKTKAGYGVVVGALISLAGALTLTLYQGVPLSNSQEHATILNIHKGHENWFKGCFLLFTGVTFFSSWMLIQAKINSSYPCPYSSTVILSVFGTIQCALLSLIKSRHVEDWILRDKLTIITIIIAGAVGQGMCTVGTSWCIKQRGPVFTSAFSPVILMSATLFDFLILHRMIYLGSIIGSVVVVVGLYLFLWSKSKQIVDSKIVKLPTSTVEEEKEEEEEDHTNVNKLGRLLVIPMTP
#MaCar/18_Carica papaya	MVDGKTCSEWKPFIIMVAIEFAFAIVNILLKTVLDLGIKPLVFITYRLSISAIFLAPIGYFWERTSLTQYFFLLGIQNTSATFASAFINMVPVITFIMAIPFGLETLNIKSNSGRAKIMGTLVCFGGTLLLTLYKGMALLNSPHSYSSHIEQDAMSSRKKTEKWTIGCAAMTLGTLLWSSWFLIQTKISKKYPCQCTSTALMAFFGATQSAILNLFMDRKLSVWILNGKLEIFALLFSGMVGSGLCYLGLSWCVKKRGPLFTAAFSPLVQIMAAIIDIPFLHEELHLGSMLGSVIVMIGLYILLWGKNQEVKNLGMSKIAQENEDTKQQEPQLQGITVPRNI
#FaFra/18_Fragaria vesca	MEGIATESQDSMVDLTRQLTELQARYDSTRNQLQTQMQAVNQRELRWKTVVAMIGINLALAMVNVLLKLTLDKGVHNLVLVTYRQSIACGLLTPIAFFWERITFTQYFFLLGLQYTSATYASAFSNMVPVYTFLLALPFGLEKVSIRSKGGIAKILGSLICIGGALSLTLYKGMPLTNQHSHATAQIENHDYMMSTAKRRERWVLGSVFAAAGCFMWASWFLIQAKIGKSYPFQYSSTAILSFFGAIQSVILTLLTERSINMSMWVLKGKLEILSVTYSGAVGSGLCYVGMSWCVKQKGPLFTSAFTPLIQIFVAMIDFSALHELIYLGRASSKEVEEGAEEYVFQFRGSAMPPWGLAWNSGIPWRIAFSRT
#MaCap/36_Capsella rubella	MGYCDGKWTPVIMMVTINSALGLCNALVKKVLDGGVNHMVIATYRLAISTVFLVPIAFFWERRTRPKLTLNILVQLFFSALVGVEKLNMKSKAVMGMGMGTLICIGGALLLTMYKGVPLTKYHKLETHQLMKHKPENWVIGCVLLFAGSSCFGSWMLIQSKVNEKYPCQYSSTVVLSFFGTIQCALLSLIKSRDISAWILTDKLDIMTVVYAGAVAQGICTVGTSWCIRKRGPIFTSVFTPVGLIFATLFDFSILHRQICLGSVIGSGVVIFGLYIFLLGKVKQMKEEECVKRLPSHLNEEDGGENNEQYKKGHLMVVPMTP
#MaBra/54_Brassica rapa	MGYLDGKWAPLIMITVINTINGMVNALIKKVLDGGINHMVIATYRLGISTLFLLPIAYFWERKTRPKLTTSISCQHFFSALFGYTSATLATAFWGTLPALTFIMALIFGFEKLNMKTKIGYGVILGAMISLAGALTLTMYQGIPLSNSHEQATISNIHKGNENWIKGCFLLFTGVILFSSWMLIQAKINVSYPCPYSSTVILSVFGTLQCALLSFIKTRHVEDWILGDKLTIFTVIIAGVIGQGMCTVGISWCIKQRGPVFTAAFSPVTLMSATVFDFVILHRMIYVGSVIGSVVVVIGLYIFLWSKSKHIDECKIVTLPTNTVEKEKEEEDHTNVNKLGRVLVIPMTP
#FaMal/02_Malus domestica	MNCWGKWKSIFVMLVINLAFAIVNILLKKTIDGGLGGLIIVTYRQSISAVFLTPIAFFWERKSRTELTSQILCHLFISALIGFSSWITFTHSYFFLDFSTPLRHIPVHSSTWCPSTLSSWLYHLVSRLEKVNIKKKGGIAKVLGALICIGGAVSLILYKGMPLTNQHSESTVQMQNHANTTTFSSAKKSDRWAVGSVFLASGCLLWSSWFLIQAKIGKSYPFQYASTAILSFFSVIQSAILCFITQRHIXMSMWILKGKLEILSVAYTGIVGSGLCYVGMSWCVKQKGALFTAAFTPATQMFVAMLEFSFLHGQIYLGSVVGSVTVITGMYILLWGKNKDQKEMMIKQTQAADQDQESGPMPLGMPLDVNKGQYLVTG
#RoVit/24_Vitis vinifera	MNCHGQLKAVAAMVAVNFGLSVANVLIKMILDQGANHLVVITYRQSISTVFISTIAFFLERKSRPKLTFRILCHIFASALLGATLTQYFFLLGLKYTSASFSCAFINLVPAITFILSLVFKLEKVNLGGKSEIPGTSHAKTSISSHRTKSWATGSMVLTAASLTWSSWFLLQAGISKKYPCQYSSTAIMSFFSATQAAILSSILDRDLSLWILKGKLEISTVIFAGIVGSGLCYVLMSWCVNKKGPVFTAAFTPFIQIFVAIFDFSILHEQIHLGSVLGSILVIAGLYILLWGKSKEEEDCVMKQSQVAEEDPECDMAPQVKASPSINFQTSLS
#MaBra/61_Brassica rapa	MGYIDGKWAPLIMMTVIHMINGMVNALIKKVLDGGINHMVIATYRLGISTFFLLPIAYFWERKTRPKLTISISCQLFISALFGASLVLYFYLLGLSYTSATLGSAFTAIMPALTFIMALIFRFEKLNMKTKVGYCIVLGTMISLGGALVLTMYQGIPSWMLIQAKVNVNYPCPYSSTVILSAFGTLQCALLSLIKTRNVEEWILKDRLTIITIIIAGVVAQGMCTVGISWCIKQRGPVFTSAFTPVMLMSATLFDFLIFHRMIYLGSIIGSVVVVIGLYVFLWSKSKQIDDCEINKLPTNTVEAGKEEEDHTNVNKLGNLLVIPMTP
#FaPha/50_Phaseolus vulgaris	MKNCDEWKPFLVMIAIDFSLTMVNILLKKVLQKGMNHLVFITYRLSVSTIFLAPISYFKERNRRPRLTFQILCYLFFSAIIGASVTQYFFLLGIQYTSATFACAFVNTVPVITFIMALPFGLETVNIKCRGGKAKILGTFVCVGGALVLTLYRGKPLFDVSHYETAVPPVAMRSAMDQAASSGRTTQKWTIGVIALVMGTLFWSFWYPCQYSSTAIMTFFGAMQAAILGLSTGSNFSSWVFTDKIQIITVLYSGIVGSSVCYVGMSWCVKKRGPVFTAAFSPLVQIMSGMIDIPVLHEQLHLGSVVGSVLVMIGLYILLWGKSKDMMQNSATKFLQGVEEAKEQEPQV
#MaGos/52_Gossypium raimondii	MNSCQQWKTVTAMVAINFAMAITNVLVKKVLDNGVSHIIILMYRQAISAVFLAPIAYFWERKSRPKLTARILCQLFFNALIGATLCQYFFLLGLEYTSATFSCAFLNMVPAITFILALPFGLEKVNIKNKSGIAKFVGTTGCIGGAMVLTLYKGKTLVRSDSETMVHAVNYVKKERWGIGSIFLAAGTVFWSSWFLVQASIGRTYPCQYSSTAFLSFFSAIQSAIISLITERDFTRWVLKEKLELVTGMVGSGLCYVGMSWCVKQKGPLFTSAFTPLVQIFAAIFDFSVLHGQIYLGSAVGSVFVVIGLYILLWGRNCEAKEETQNLKQPQMEEQDCNGTPQV
#FaMal/04_Malus domestica	MDCWGKWKFIIVMLVINLALAIVNILLKKTLDGGLGGLIIVTYRQSISTVFLTPIAFFLERKSRTELTSRILCHLFISALIGIXFTHYLFLLGLQYTSATYSCAFINMVPVNTFLLALPFGLEKVNIKNKGIGIAKVLGALICIGGAVSLILYKGMPLTNQHSESTLQMQNHANTMAFSSAKKNDRWAVGSVFLASGCLLWSSWFLIQAKIGKSYPFQYSSTAILSFFGAIQSAILCFITQRHIVMSMWILKGKLEILSVVYAVARTLRNPEVSSVDMAIGLGHALDMGVIGSGLCYVGMSWCVKQKGALFTAAFTPATQIFAVMLDFSFLHEQIYLGSVVGSVIVITGMYILLWGKSKDHKEMVIKQTQAADQDQECGPMPQGMPLDVNK
#MaThe/32_Theobroma cacao	MQCCGQWKPVAAMVAVNFALAVTNFLVKRILDEGVSHIIILIYRQAISAVFLAPIAYFWERKSRPKLTARILCHLFITALIGATLSQYFFLLGLEYTTATFSCAFINMVPAVTFMLALPFGLEKVDIRNKAGGAKVFGTLVCIAGAMVLTLYRGKTLVKSNSRATTHIINYANTMISTKKKERWAIGSILLTVGCIFWSSWFLLQARIGKTYPYQYSSTAFLSFFSAIQSAILSLVAERNFSKWILKGKLELITVTYAGMVASGLCYVGMSWCVKQKGPVFTSAFTPLVQIFVAMFDFFILHGQIYFGRNSVVGSILVVIGLYILLWGRNSEAEETNQRKQPQVEQEEDRNARSQV
#FaMan/32_Manihot esculenta	MAAIKSCEEWKPFFAMLTVDFAFAIVNILLKKVLDEGINHLVLITYRLSISAAFLGPIGYFWERTTRPKLTFRILCYLFVSAIVGASLTQLFFLIGIQYTSATFSCAFINIVPVITFIMALPFRMESVDIKSNSGRAKIVGTVVCVGGAMVLTLYKGMPLFDRPQSQTTVSIPQAMEHSIKLSYSKKAERWTIGCVALIVGTLLWSSWFLLQSNIGKRYPCQYSSTAIMSFFGAIQSAILCLSTERNFSIWVLKGKLEIITVLYAGMVGSGLCYVGMSWCVKKRGPVFTSAFSPLVQIMAAMFDIPILHEDLHLGRWATLLLLLSLIF
#FaPru/15_Prunus persica	MIAIDFCFAIVNILLKKVLDEGMNHLVLITYRLTISTIFLAPISYFRERTSRPKLTLRILFFLFLSAIVGTSITQYFFLLGIQYTSATFACAFINMVPMITFIMALPFGLETVNLKCNSGRAKVIGTLVCIGGAFILTLYKGAPLFDHSKATTTQAMDHGTKLSHIRNKERWTIGSIALVVGTLLWSSWFLVQSNISKMYPCQYSSTTIMTFFGAIQSAILGFCTGRNLSMWVLRGRTQVITVLFSGMIASGLGFVGMSWCVKKRGPVFTAAFSPLVQILAALIGIPIFHEQLHFGSLLGSVIVIIGLYILLWGKKKEMQKCVTKLVQETNAIKEQEPHLPAITTVSIDSRCP
#FaMal/05_Malus domestica	MNCWGKWKSIFVMXVINLAFAIVNILLKKTIDGGLGGLIIVTYRQSISAVFLTPIAFFWERKSRTELTSQILCHLFISALIGLVVDNFHALLISSWTSVHLCDIFLCIHQHGARQHFPLGSTIWVKLEKVNIKKKGGIAKVLGALIXIGGAVSLILYKGMPLTNQHSESTVQMQNHANTTTFSSAKKSDRWAVGSVFLASGCLLWSSWFLIQAKIGKSYPFQYASTAILSFFSVIQSAILCFITQRHIXMSMWILKGKLEILSVAYTGIVGSGLCYVGMSWCVKQKGALFTAAFTPATQMFVAMLEFSFLHGQIYLGSVVGSVTVIXGMYILLWGKNKDQKEMMIKQTQAADQDQESGPMPLGMPLDVNKGQYLVTG
#FaRic/27_Ricinus communis	MSPIFQVLRLYIEAWKSMDIVFLKAKKKIVRNRAVQQFNMSCREQSKTVLAMLFVNFSFAAVNILLKKVIDGGTNHMAIVTYRLSIAAIFLAPIACYCERKTRPRIPFKILCYLFLGALVGVTLTQYLFLLGLEYTSTTFSCAFLNMVPVNTFILALPFGLEKVNVKSKAGRAKLLGATICMTGAILLTVYKGIPLTHPHSGDLKNHVAAMMTEKKRHRSWVLGSIFLMAGCVAWSSWFLIQAKIGKTYPCKYSSTAILSSFAAIQAAVVTLIFNRNVTVWVLKGKLEIITIVYAGVVGSGLCYVGMSWCVKERGPVFTAAFTPFTQIFAAMFDFSVLHDQIYLGSVIGSILVIAGLYTLLWGKSIEAEECAMKQKSVVVKRDGNSDVESQVPAENINR…

## Sheet: Sequences in trimmed alignment
Name	aa sequence
#XP_024390945.1 protein WALLS ARE THIN 1-like isoform X1 Physcomitrella patens	MVTQNDQAGVEQPESVKLSIPADVEGLILEPKKHWTKYAVVPVLVLVLVQVLSGGHQILSRVALVTGIDPLLFTFYRNFIAFAVLAPFAYYVESRDMRPKMTLATFGNLNILAFFAILGNQQFYLAGLKLTSPLFAAVAQNTIPVITFLLAASIGQEEISCRKMSGLAKILGTFIGFGGAVTMTLYKGAKIYASEAGKDELDGFVNLFKYAGIPALVDIKIDHWALGAFYLLLNCTLWGLYLINQGSVLVKYPALLSMGCLTELFGSIQVGIIGAAMKGVQSLDFRSVTLNHLMVITYAGVVVSAIVQVLQAWCIQQTGAFFVSIFLPVQTLVVAVLAIIVLGETLYLGVVIGGVLVIGGFYIVNYGQKMERKKKKLLLLQCKTKSGVISFSGEDKKLS…
#sp|F4I8W6| T26 |At1g11460 |Arabidopsis thaliana |GN_ At1g11460.1	MGEDMRVVKVESKWPPIIVMVISQVAMGSVNALVKKALDVGVNHMIIGAYRIAISSFILAPIAYILEREIIPEITFRLMVDHFISGLLGASLMQFFYLLGLSYTSATVACALVSLMPAITFAFALILRTEKIKSLRTQAGMIKVMGTIICISGALFLTFYKGPHISNSHSHQEALPHNNNSDHNTKNWLLGCLYLTIGTVLISLWILFQGTLSIKYPCKFSSTCLMSIFAAFQCALLSLYKSRDVKDWIIDDRFVIGVIVYAGVIGQAMSTVSVTWGVKKLGAVFVSAIMPIALISASLFDFIILHTPLYLGSLIGSVGTITGLYVFLWGKNKDMEA
#sp|Q500Z4| T27 | At1g11450 | Arabidopsis thaliana |GN_ At1g11450.3	MGEDMRGVKVVSKWPPMIVMVTSQVAMGSVNALVKKALDVGVNHMIIGAYRMAISSFILVPIAYFLERKIIPKITFRLMVDHFISGLLGASLMQFFYLLGLSYTSATVACALVSLMPAITFAFALILRTEKIKDLKTQAGMIKVMGTLICISGALFLTFYKGPHISNSHSHLEALPHNNSDHNTKNWLLGCLYLVIGIVLLSLWILFQGTLSIKYPCKFSSTCLMSIFAAFQCALLSLYKSRDLKHWIIDDGFVIGVIIYAGVIGQAMSTVAATWGINRLGAVFASAIMPVSLISATLFDFLILHTPLYLGSVIGSVGTIIGLYVFLWGKNKETEADITTLSSRMNNEDQRV
#sp|Q5XEZ0| T28 |At1g01070 |Arabidopsis thaliana |GN_ At1g01070.1	MAGDMQGVRVVEKYSPVIVMVMSNVAMGSVNALVKKALDVGVNHMVIGAYRMAISALILVPFAYVLERKTRPQITFRLMVDHFVSGLLGASLMQFFFLLGLSYTSATVSCALVSMLPAITFALALIFRTENVKILKTKAGMLKVIGTLICISGALFLTFYKGPQISNSHSHSHGGASHNNNDQDKANNWLLGCLYLTIGTVLLSLWMLFQGTLSIKYPCKYSSTCLMSIFAAFQCALLSLYKSRDVNDWIIDDRFVITVIIYAGVVGQAMTTVATTWGIKKLGAVFASAFFPLTLISATLFDFLILHTPLYLGSVIGSLVTITGLYMFLWGKNKETESSTALSSGMDNEAQYTTPNKDNDSKSPV
#sp|Q9M131 | T29 | At4g01430 |Arabidopsis thaliana|GN_ At4g01430.1	MMKEEQWAPVIVMLISSVAMGSVNALVKKALDVGVNHMIFGAYRMAISALILVPFSYIWERKTRPQLTFMLLCEHFISGLLGASLMQFFFLLGLSYTSATVSMALVSMLPAITFALALIFRIENAQNLKSKAGVLKVMGTLICIMGAMLLTFYKGPELSNPHSHPQARHNNNNNNGHDQTKKWLLGCLYLVIGTVLLSLWMLFQGKLSFKYPGNKYSSTCLMSVFASFQCAILSLYKSRDVKDWIIEDKFVILVTLYAGIVGQAMSTVVTSWSIKMTGAVFVSTFSPVSLVAATLFDFLILHSPLYLGSILGSVVTITGLYVFLWGRKNETDQSVSKTLNSSQFSQNKDNEDHTIANHKDTNLPV
#sp|Q9M129| T30 |At4g01450 |Arabidopsis thaliana |GN_ At4g01450.2	MGFIDGKWAPMIVLIVSNMIAGMVNALVKKVLDGGINHMVIATYRLGISTLFLLPVAYFWERKTRPKLTLSISCQLFVSALFGASLMQYFYLLGLSYTSATLGSAFWAIMPSLTFVMALIFGFEKLSLKTKIGYGVVLGTLISLVGGLLLTMYQGIPLTNSPEQAANSNNHTGHENWIKGCFFLLTGVVLFSSWMLIQAKINVKYPCPYSSTVILSVFGTLQCALLSLIKTRHLEDWILRDELTIITVVIAGVVAQGMCTVGMSWCIKQQGPVVSSSFSPVVLMSATVFDFLILHREIYLGSVIGSVVVVIGLYIFLWSRSKQIVECKIMKLPTNTVEEEKEEEGRTNVNNGQLLVIPMTP
#sp|Q9M130| T31 |At4g01440 |Arabidopsis thaliana | GN_ At4g01440.1	MGYCDGKWTPVIIMVMINSALGLANALVKKVLDGGVNHMVIATYRLAISTLFLAPIAFFWERKTRPTLTLNILVQLFFSALVGASLTQYFFLLGLSYTSATLACAFISMTPAITFVMALIFRVEKLNMKSKAGMGMVMGALICIGGALLLTMYKGVPLTKLRKLETHQLINNNHAMKPENWIIGCVLLFAGSSCFGSWMLIQAKVNEKYPCQYSSTVVLSFFGTIQCALLSLIKSRDITAWILTDKLDIVTIVYAGAVAQGICTVGTSWCIRKRGPIFTSIFTPVGLIFATLFDFLILHRQIFLGSVVGSGVVIFGLYIFLLGKVRLMKEECEKKLPCRFNEDDQEEDDDEQYKKGHLMVVPMTP
#sp|Q9LI65| T32 |At3g30340 |Arabidopsis thaliana| GN_ At3g30340.1	MVKFDTKLWKAVLMMSMINIGLSVVNVMFKKMIDEGLNRMVATTYRLAVGTLFLIPFAIFLERHNRPKLTGRILCSLFFSALLGTSLVQYFFLIGLEYTSSTFSLAFSNMVPSVTFALALVFRQETLNIKSNVGRAKLLGTMICICGALVLTLYKGTALSREHSTHMETHTRTDSTGAMTQKWAMGSIMLVISIIIWSSWFIVQAKISRVYPCQYTSTTILSFFGVIQSALLSLISERSTSMWVVKDKFQVLALLYSGIVGSGLCYVGMSWCLRQRGAVFTSSFIPLIQVFAAIFSFSFLHEQIYCGSVIGSMVIIVGLYILLWGKSKDKSASVTKQEPLDLDIEGCGTAPKELNSTAHQVSAK
#M.esculenta v7.1 | Manes.13G041300.1.p	MAAIKSCEEWKPFFAMLTVDFAFAIVNILLKKVLDEGINHLVLITYRLSISAAFLGPIGYFWERTTRPKLTFRILCYLFVSAIVGASLTQLFFLIGIQYTSATFSCAFINIVPVITFIMALPFRMESVDIKSNSGRAKIVGTVVCVGGAMVLTLYKGMPLFDRPQSQTTVSIPQAMEHSIKLSYSKKAERWTIGCVALIVGTLLWSSWFLLQSNIGKRYPCQYSSTAIMSFFGAIQSAILCLSTERNFSIWVLKGKLEIITVLYAGMVGSGLCYVGMSWCVKKRGPVFTSAFSPLVQIMAAMFDIPILHEDLHLGSLLGSIIVIIGLYFLLWGKNKEMQNHAIKVAQEAEEMKEQESQLQVMTVSCDSRCP
#MaCar/15_Carica papaya	MKCNGGEFWRCMFVMILVNLALAAMNILLKVVLDAGIQHMVIVTYRLIIATVFLTPIAYFLQRTSRHKLTAIILCQLFFSALVGTTLTQYFFLLGLDYTSATFACAFINLVPAMTFLSALPFKLEKVDIRNKSGRAKVLGTLICICGALVLILYRGMPLTTGYHNLQENFDNSISHSKKKVKDRSALGSILLIIGCSLWGFWFIIQARIGKKYPCQYSSTAVLSFFGAIQSGILSLSQDRSISMWVLKGKFQILTVIYAGAVGSGLSYVGLSWCVKKKGPVFTSAFTPLIQIFAAILDFSFLHEQIYFGSVLGSMVVIIGLYMVLWGKSKDAEECVKKQTRVIEEEDCNCVISQVISVNVNSAAMDD
#MaCar/16_Carica papaya	MKGGEEWQAAAMMIVINCALGVANALVKKTLDGGLAHMIVATYRLSISTIFLAPIAYFYERKTRPKLTLTILCQLFFSALLGATLTQYFFLLGLKHTSATLSCAFISMSPAVTFLMALACRIEKVKVKSKGGSSKILGTLICISGALFLTFYKGMALTSNAAHWQAKHHATTNSHIKAQNWVVGCALLLAGSIFWSSWFLIQAKINKRYPCQYSSISILSFFGSIQCALLSFINERHMSHWILKGKFDILTVIYIGVIGQGACTVGMSWCIKQKGPVFTSTFTPLMLIFATIFDFLVLHEPIYLGSVLGSCFIIIGCYIFLWGKTKEAEQCATKQAQLPCIEDFDQDSSAVPRVIPVTP
#T28_BnaA09G0692800ZS	MNVVGGERSSIVDKWAPAMAVVVANTVTGSVNALVKKALDGGVNHMVIGAYRLAISAFILAPLAYFLERKTRPKITLRLLIDHFISGLIGASLVQFFFMLGLSYTSATVSGAFLSMMPAITFALSLILRMESVRDLKSETGMLKVMGTLICVSGALLLTFYKGPQISHFHSHPEALQNNNNHQSKTNNWLLGCLYAAIGASFFSMWMLFQGTLNIKYPCKYTSICLMSVFGSFQCALLSLYKRRTVNDWVIDDRFVIFVIAYAGIVGQAMSTVATTWSIKKLGAVFASTFSPIMLISATLFDFLILHTPLCLGSIIGSVVVVTGLYVYLWGKNKEMKAAATMCPPIQNEDKYNTNDNNTNNNGSRLSV
#T28_BnaA09G0692700ZS	MSEETQSVKVIGQWSPIIVMVITNIAMGSVNALVKKALDVGVNHMVIGAYRMAISAFILAPFAYILDRKTRPKLTFRLFIDHFFSGLLGASLMQFFFLLGLSYTSATVSCALVSMLPAVTFALALVFRIEKVKNLKTKGGKLKVLGTLICISGALFLTFYKGPQISNPHSHREALHHNNNDQDKTNNWLLGCLYLTIGTTLLSLWMLFQGTLSIKYPCKYSSTCLMSVFAAFQCALLSLYKGRDVKDWVIDDRFVIIVVVYAGVVGQAMSTVATIWGIKKLGAVFASTFTPIGLISATLFDFLILHTPLYLGSVIGSVVAVMGLYVFLWGKNNETETSTTLPPQMDNEEQNTNISNNSSNV
#T28_BnaA09G0714300ZS	MNVVEGERSSIVDKWAPAMAVVVANTVTGSVNALVKKALDGGVNHMVIGAYRLAISAFILAPLAYFLERKTRPKITLRLLIDHFISGLIGASLVQFFFMLGLSYTSATVSGAFLSMMPAITFALSLILRMESVRDLKSETGMLKVMGTLICVGGALLLTFYKGPQISHFHSHPEALQDNNNHQSKTNNWLLGCLYAAIGASFFSMWMLFQGTLNIKYPCKYTSICLMSVFGSFQCALLSLYKRRTVNDWVIDDRFVIFVIAYAGIVGQAMSTVATTWSIKKLGAVFASTFSPIMLISATLFDFLILHTPLCLGSIIGSVVVVTGLYVYLWGKNKEMKAAATMCPPIQNEDKYNTNDNNTNNNGSRLSV
#T28_BnaA10G0008500ZS	MGEEMKGVRVIEEWSPVIVMVISNVAMGSVNALVKKALDVGVNHMVVGAYRMAISALILAPFAYILERKTRPELTFRLLVDHFISGLLGASLMQFFFLLGLSYTSATVSCALVSMLPAITFTLALIFRTENVKNLKTKAGILKILGTLICISGALFLTFYKGPQISNPHSHKEAVHNHSDNDQDKTKNWLLGCLYLTIGTTLLSLWMLFQGNLSIKYPCKYSSTCLMSVFAAFQCALLSLYKGRDAHDWVIGDKFVLIVILYAGVVGQAMSTVATTWGIKKLGAVFASTFTPITLISATLFDFLILHTPLYLGSVIGSAVAVMGLYVFLWGKNNETEASTTLPPRMDNQDQNVNNNNDSKSPV
#T30_BnaC03G0332100ZS	MGYIDGKWAPLIMMTVIHMINGMVNALIKKVLDGGINHMVIATYRLGISTFFLLPIAYFWERKTRPKLTISISCQLFISALFGASLVLYFYLLGLTYTSATLGSAFTAIMPALTFIMALIFRFEKLNMKTKVGYCIVLGTMISLGGALVLTMYQGIPLTNSQEQASTLNHLTKHAHWTKGCIFLFISVMFFSSWMLIQAKVNVNYPCPYSSTVILSAFGTLQCALLSLIKTRNVEEWILKDRLTIITIIIAGVVAQGMCTVGISWCIKQRGPVFTSAFTPVMLMSATLFDFLIFHRMIYLGSIIGSVVVVIGLYVFLWSKSKQIDDCEINKLPTNTVEERKEEEDHTNVNKLGNLLVIPMTP
#T30_BnaA02G0251500ZS	MGYLDGKWAPLIMITVINTINGMVNALIKKVLDGGINHMVIATYRLGISTLFLLPIAYFWERKTRPKLTTSISCQHFFSALFGASLMQFFFLLGLSYTSATLATAFWGTLPALTFIMALIFGFEKLNMKTKIGYGVILGAMISLAGALTLTMYQGIPLSNSHEQATISNIHKGNENWIKGCFLLFTGVILFSSWMLIQAKINVSYPCPYSSTVILSVFGTLQCALLSFIKTRHVEDWILGDKLTIFTVIIAGVIGQGMCTVGISWCIKQRGPVFTAAFSPVTLMSATVFDFVILHRMIYVGSVIGSVVVVIGLYIFLWSKSKHIDECKIVTLPTNTVEKEKEEEDHTNVNKLGRVLVIPMTP
#T30_BnaC03G0332000ZS	MGYIDGKWAPLIMITVINMINGMVQALIKKVLDGGINHMVIATYRLGISTLFLLPIAYFWERKTRPKLTASISFQHFASALFGASLMQYCYLLGLSYTSATIGSAFWGTMPATTFIMALIFRFDKLNMKTKAGYGVVVGALISLAGALTLTLYQGVPLSNSQEQAMILNIHKGHENWFKGCFLLFTGVTFFSSWMLIQAKINSSYPCPYSSTVILSVFGTIQCALLSLIKSRHLEEWILRDKLTIITIIIAGAVGQGLCTVGTSWCIKQRGPVFTSAFSPVILMSATLFDFLILHRMIYLGSIIGSVVVVVGLYLFLWSKSKQIVDSKIVKLPTSTVEEEKEEEDHTNVNKLGRLLVIPMTP
#T30_BnaC02G0337600ZS	MGYLDGKWAPLIMITVINTINGMVNALIKKVLDGGINHMVIATYRLGISTLFLLPIAYFWERKTRPKLTTSISCQHFFSALFGASLMQFFFLLGLSYTSATLATAFWGTLPALTFIMALIFGFEKLNMKTKIGYGVILGAMISLAGALTLTMYQGIPLSNSHEQATISSIHKGNENWIKGCFLLFTGVILFSSWMLIQAKINVSYPCPYSSTVILSVFGTLQCTILSFIKTRHVEDWILGDKLTIFTVIIAGVIGQGMCTVGISWCIKQRGPVFTAAFSPVTLMSATVFDFVILHRMIYVGSVIGSVVVVIGLYIFLWSKSKHIDECKIVTLPTNTVEKEKEEEDHTNVNKLGRILVIPMTP
#T30_BnaA03G0275200ZS	MGYIDGKWAPLIMITVINTINGMVNALIKKVLDGGIDHMVIATYRLGISTFFLLPIAYFWERKTRPKLTASVSFQLFVSALFGASLMQYFYLLGLRYTSATLGSAFWGTLPAITFIMALIFRLDKLNMKTKAGYGVVLGAMISLAGALTLTIYQGVPLSNSHEHATILNIHNGHENWIKGCFLLFIGVILFSSWMLIQANINSSYPCPYSSTVILSVFGTLQCALLSLIKTKHVEDWILKEKLTIITVIIAGVVAQGMCTVGISWCIKQRGPVFTSAFSPVTLMSATVFDFLILHRMIYLGSVIGSVVVVIGLYIFLWSKSKQIVECKIVKLPTSTEKEEKEEEHHNKIGRHLVIPMTP
#T30_BnaA03G0275300ZS	MGYIDGKWAPLIMITVINMINGMVQALIKKVLDGGINHMVIATYRLGISTLFLLPIAFFWERKTRPKLTASISFQHFASALFGASLMQYCYLLGLSYTSATIGSAFWGTMPATTFIMALIFRFDKLNMKTKAGYGVVVGALISLAGALTLTLYQGVPLSNSQEHATILNIHKGHENWFKGCFLLFTGVTFFSSWMLIQAKINSSYPCPYSSTVILSVFGTIQCALLSLIKSRHVEDWILRDKLTIITIIIAGAVGQGMCTVGTSWCIKQRGPVFTSAFSPVILMSATLFDFLILHRMIYLGSIIGSVVVVVGLYLFLWSKSKQIVDSKIVKLPTSTVEEEKEEEEEDHTNVNKLGRLLVIPMTP
#T31_BnaC09G0002100ZS_BnaA09G0019300ZS	MGYCDGKWTPVIIMITINSALGLGNALVKKVLDGGVNHMVIATYRLAISTLFLAPIAFFWERTTRPKLTLNILVQLFFSALVGASLTQYFFLLGLSYTSATIACAFISMSPAVTFVLSLVFRVEKLNMKSKAGMGMVMGTLICIGGALLLTMYKGVPLTKFHKLESHLLTNHNPALKPENWIVGCVLLFAGSSCFGSWMLIQSKVNDKYPCQYSSTVVLSFFGTIQCALLSLIKSRDITAWILTDKLDIMTIVYAGAVAQGICTVGTSWCIRKRGPIFTSVFTPVGLIFATLFDFSILHRQVCIGSVIGSGIVIFGLYIFLLGKVRQMEEECAKKLPSHFGQEESQDDEHYKKGHLMVVPMTP
#T32_BnaA02G0357300ZS	MVKFDAKLWKAVFMMSIINIALSVVNVVFKKMLDQGINRMVATTYRLAAGTLFLIPFAIFLERHNRPKLTGRILCSLFFSALLGTSLVQYFFLVGLHNTSSTFALAFSNMVPSVTFALALVFRQETLNIKSNIGRAKVLGTMICVCGALVLTLYKGPALTRQNAQMHTQTSNGSTTSVTQKWAVGSVMLIISILIWSLWFIVQGKICQTYPCKYTSTTILSFFGVIQSALLSLISERSISMWVLKERFQVLSLLYSGIVGSGLCYVGVSWCLQQRGPVFTSSFIPLIQVFAAFFSFSFLHEQIYCGSVIGSTVIIVGLYILLWGKSKDKPAPVTQQEHLNLDLEGCGTAPKELNGAAHPVSEK
#T32_BnaC07G0322900ZS	MVKFDAKLWKAVFLMSFINIMLSVVNVMFKKMLNQGINRMVATTYRLAAGTLFLTPFAIFLERHNRPKLTGRILCSLFFSALLGTSLVQYFFLIGLQNTSSTFALAFSNMVPSVTFALALVFRQETLNIKSNIGRAKVLGTMICICGALVLTLYKGTALTQQNAQMQTQTSNSSPTAVTQKWAMGSFMLIISILVWSSWFIIQAKICRIYPCQYTSTTILSFFGVIQSALLSLISERSISMWVVKEKFQVLALLYSGIVGSGLCYVGISWCLQQRGPVFTSSFIPLIQVFAAIFSFFFLHEQIYCGSVIGSMVIIVGLYILLWGKSKENPAPVTKQAPLNLDLEGCGTAPNEPNSTAHPVSGK
#T32_BnaC09G0031600ZS	MVKLDGKLWKAVIMMSIINIALSGVNVMFKKMLNQGVNRMVAATYRLAAGTLFLTPLAIFLERHNRPKLTGSILCSLFLSALLGTSLVQYFFLIGLQYTSSTFALAFSNMVPSITFAMALVFRQETLNIKNNIGRAKVLGTMICICGALVLTLYTGASLTPQNAQTETQTSNSPTTAVTQKWAMGSVMLIISILIWSSWFIVQAKICRKYPCQYTSTAILSFFGVIQSALLSLISERSISMWVVKEKFQVLALLYSGIVGSGLCYVGMSWCLQQRGPVFTSSFIPLIQVFAAFFSFSFLHEQIYCGSVIGSVVIIVGLYILLWGKSKDKPTQVTKQEPLNLDLEDSGTAPKELNSAAHPVSEK
#T32_BnaA09G0045900ZS	MVKLDGKLWKAVIMMSIINIALSGVNVMFKKMLNQGVNRMVAATYRLAAGTLFLTPLAIFLERHNRPKLTGSILCSLFLSALLGTSLVQYFFLIGLQYTSSTFALAFSNMVPSITFAMALVFRQETLNIKNNIGRAKVLGTMICICGALVLTLYKGGSLTPQNAQAETQTSNSPTTAVTQKWAMGSVMLIISILIWSSWFIVQAKICRKYPCQYTSTAILSFFGVIQSALLSLISERSISMWVVKEKFQVLALLYSGIVGSGLCYVGMSWCLQQRGPVFTSSFIPLIQVFAAFFSFSFLHEQIYCGSVIGSVVIIVGLYILLWGKSKDKPTQVTKQEPLNLDLEDSGTAPKELNSAAHPVSGK
#T32_BnaC02G0480700ZS	MVKFDAKLWKAVFTMSIINIALSVVNVMFKKMLDQGINRMVATTYRLAAGTLFLIPFAIFMERHNRPKLTGTILCSLFFSALLGTSLVQYFFLVGLQNTSSTFALAFSNMVPSVTFALALVFRQETLNIKSKIGRAKVLGTMICVCGALVLTLYKGPALTRQNAQMQTQTSNGSTTSVTQKWAVGSVMLIISILIWSLWFIVQGKICRTYPCKYTTTTILSFFGVIQSALLSLISERSISMWVLKERFQVLSLLYSGIVGSGLCYVGVSWCLQQRGPVFTSSFIPLIQVFAAFFSFSFLHEQIYCGSVIGSTVIIVGLYILLWGKSKDKPAPVTKQEHLNLDLEGCGTAPNELNGAAHPVSEK
#T32_BnaA06G0369400ZS	MVKFDAKLWKAVFLMSFINIMLSVVNVMFKKMLNQGINRMVATTYRLAAGTLFLTPFAIFLERHNRPKLTGRILCSLFFSALLGTSLVQYFFLIGLQNTSSTFALAFSNMVPSVTFALALVFRQETLNIKSNTGRAKVLGTMICICGALVLTLYKGTALTQQNAQMQTQTSNSSPTAVTQKWAMGSFMLIISILVWSSWFIIQAKICRIYPCQYTSTTILSFFGVIQSALLSLISERSISMWVVTEKFQVLALLYSGIVGSGLCYVGISWCLQQRGPVFTSSFIPLIQVFAAIFSFFFLHEQIYCGSVIGSMVIIVGLYILLWGKSKENPAPVTKQAPLNLDLEGCGTAPNEPNSTAHPISGK
#T28_BolC5t28871H	MGEEMKGVRVIEEWSPVIVMVITNVAMGSVNALVKKALDVGVNHMVIGAYRMAISALILAPFAYILERKTRPELTFRLLVDHFISGLLGASLMQFFFLLGLSYTSATVSCALVSMLPAITFTLALIFRTENVRNLKTKAGMLKILGTLICISGALFLTFYKGPQISNPHSHKEAVHDHNDNDQDKTKNWLLGCLYLTIGTTLLSLWMLFQGNLSIKYPCKYSSTCLMSVFAAFQCALLSLYKGRDAHDWVIGDKFVLIVILYAGVVGQAMSTVATTWGIKKLGAVFASTFTPITLISATLFDFLILHTPLYLGSVIGSAVAVMGLYVFLWGKNNETEASTTLPPRVDNQDQNVNNDNDSKSPV
#T28_BolC8t52858H	MSEETQSVKVIGQWSPIIVMVITNIAMGSVNALVKKALDVGVNHMVIGAYRMAISAFILAPFAYILDRKTRPKLTFRLFIDHFFSGLLGASLMQFFFLLGLSYTSATVSCALVSMLPAVTFALALVFRIEKVKNLKTKGGKLKVLGTLICISGALFLTFYKGPQISNPHSHREALHHNNNDQDKTNNWLLGCLYLTIGTTLLSLWMLFQGTLSIKYPCKYSSTCLMSVFAAFQCALLSLYKGRNVKDWVIDDRFVIIVVVYAGVVGQAMSTVATIWGIKKLGAVFASTFTPIGLISATLFDFLILHTPLYLGSVIGSVVAVMGLYVFLWGKNNETETSTTLPPQMDNEEQNTNISNNSSNV
#T29_BolC2t09864H	MKEEQWAPVIVMLISSVAMGSVNALVKKALDVGVNHMIFAAYRMSISGLILVPFSYIWERKTRPMLTFMLLCEHFISGLLGASLMQFFFLLGLSYTSPTVAMALNSMLPAITFALALIFRIENAQKLKSRAGVLKLIGTLICILGAMFLTFYKGIQVSNPHSHPEAIDNITLHNNGHDQAKKWLLGCVYLFTGIVLLSLWMLFQGKLSVKYPCTKYSSTCLMSVFAAFQCAILSLYKSREIEDWIIKDKLVIFVILYAGIVGQAMSTVVTSWSIKRTGAVFVSTFSPVSLVSATLFDFLILRSPLYLGSIIGSVVTITGLNVFLWGKRSETDQTVSKILTTSKSCQMIENEDNMTVDDNNTKLPV
#T30_BolC3t16132H	MGYIDGKWAPLIMITVINMINGMVQALIKKVLDGGINHMVIATYRLGISTLFLLPIAYFWERKTRPKLTASISFQHFASALFGASLMQYCYLLGLSYTSATIGSAFWGTMPATTFIMALIFRFDKLNMKTKAGYGVVVGALISLAGALTLTLYQGVPLSNSQEQAMILNIHKGHENWFKGCFLLFTGVTFFSSWMLIQAKINSSYPCPYSSTVILSVFGTIQCALLSLIKSRHLEEWILRDKLTIITIIIAGAVGQGLCTVGTSWCIKQRGPVFTSAFSPVILMSATLFDFLILHRMIYLGSIIGSVVVVVGLYLFLWSKSKQIVDSKIVKLPTSTVEEEKEEEDHTNVNKLGRLLVIPMTP
#T30_BolC2t09869H	MGYLDGKWAPLIMITVINTINGMVNALIKKVLDGGINHMVIATYRLGISTLFLLPIAYFWERKTRPKLTTSISCQHFFSALFGASLMQFFFLLGLSYTSATLATAFWGTLPALTFIMALIFGFEKLNMKTKIGYGVILGAMISLAGALTLTMYQGIPLSNSHEQATISSIHKGNENWIKGCFLLFTGVILFSSWMLIQAKINVSYPCPYSSTVILSVFGTLQCTILSFIKTRHVEDWILGDKLTIFTVIIAGVIGQGMCTVGISWCIKQRGPVFTAAFSPVTLMSATVFDFVILHRMIYVGSVIGSVVVVIGLYIFLWSKSKHIDECKIVTLPTNTVEKEKEEEDHTNVNKLGRILVIPMTP
#T30_BolC3t16133H	MGYIDGKWAPLIMMTVIHMINGMVNALIKKVLDGGINHMVIATYRLGISTFFLLPIAYFWERKTRPKLTISISCQLFISALFGASLVLYFYLLGLTYTSATLGSAFTAIMPALTFIMALIFRFEKLNMKTKVGYCIVLGTMISLGGALVLTMYQGIPLTNSQEQASTLNHLTKHAHWTKGCIFLFISVMFFSSWMLIQAKVNVNYPCPYSSTVILSAFGTLQCALLSLIKTRNVEEWILKDRLTIITIIIAGVVAQGMCTVGISWCIKQRGPVFTSAFTPVMLMSATLFDFLIFHRMIYLGSIIGSVVVVIGLYVFLWSKSKQIDDCEINKLPTNTVEERKEEEDHTNVNKLGNLLVIPMTP
#T32_BolC2t11659H	MVKFDAKLWKAVFTMSIINIALSVVNVMFKKMLDQGINRMVATTYRLAAGTLFLIPFAIFMERHNRPKLTGTILCSLFFSALLGTSLVQYFFLVGLQNTSSTFALAFSNMVPSVTFALALVFRQETLNIKSKIGRAKVLGTMICVCGALVLTLYKGPALTRQNAQMQTQTSNGSTTSVTQKWAVGSVMLIISILIWSLWFIVQGKICRTYPCKYTTTTILSFFGVIQSALLSLISERSISMWVLKERFQVLSLLYSGIVGSGLCYVGVSWCLQQRGPVFTSSFIPLIQVFAAFFSFSFLHEQIYCGSVIGSTVIIVGLYILLWGKSKDKPAPVTKQEHLNLDLEGCGTAPNELNGAAHPVSEK
#T32_BolC9t53371H	MVKLDGKLWKAVIMMSIINIALSGVNVMFKKMLNQGVNRMVAATYRLAAGTLFLTPLAIFLERHNRPKLTGSILCSLFLSALLGTSLVQYFFLIGLQYTSSTFALAFSNMVPSITFAMALVFRQETLNIKNNIGRAKVLGTMICICGALVLTLYTGASLTPQNAQTETQTSNSPTTAVTQKWAMGSVMLIISILIWSSWFIVQAKICRKYPCQYTSTAILSFFGVIQSALLSLISERSISMWVVKEKFQVLALLYSGIVGSGLCYVGMSWCLQQRGPVFTSSFIPLIQVFAAFFSFSFLHEQIYCGSVIGSVVIIVGLYILLWGKSKDKPTQVTKQEPLNLDLEDSGTAPKELNSAAHPVSEK
#T32_BolC7t44377H	MVKFDAKLWKAVFLMSFINIMLSVVNVMFKKMLNQGINRMVATTYRLAAGTLFLTPFAIFLERHNRPKLTGRILCSLFFSALLGTSLVQYFFLIGLQNTSSTFALAFSNMVPSVTFALALVFRQETLNIKSNIGRAKVLGTMICICGALVLTLYKGTALTQQNAQMQTQTSNSSPTAVTQKWAMGSFMLIISILVWSSWFIIQAKICRIYPCQYTSTTILSFFGVIQSALLSLISERSISMWVVKEKFQVLALLYSGIVGSGLCYVGISWCLQQRGPVFTSSFIPLIQVFAAIFSFFFLHEQIYCGSVIGSMVIIVGLYILLWGKSKENPAPVTKQAPLNLDLEGCGTAPNEPNSTAHPVSGK
#T28_BraA10t42362Z	MGEEMKGVRVIEEWSPVIVMVISNVAMGSVNALVKKALDVGVNHMVVGAYRMAISALILAPFAYILERKTRPELTFRLLVDHFISGLLGASLMQFFFLLGLSYTSATVSCALVSMLPAITFTLALIFRTENVKNLKTKAGILKILGTLICISGALFLTFYKGPQISNPHSHKEAVHNHSDNDQDKTKNWLLGCLYLTIGTTLLSLWMLFQGNLSIKYPCKYSSTCLMSVFAAFQCALLSLYKGRDAHDWVIGDKFVLIVILYAGVVGQAMSTVATTWGIKKLGAVFASTFTPITLISATLFDFLILHTPLYLGSVIGSAVAVMGLYVFLWGKNNETEASTTLPPRMDNQDQNVNNNNDSKSPV
#T28_BraA09t42228Z	MNVVGGERSSIVDKWAPAMAVVVANTVTGSVNALVKKALDGGVNHMVIGAYRLAISAFILAPLAYFLERKTRPKITLRLLIDHFISGLIGASLVQFFFMLGLSYTSATVSGAFLSMMPAITFALSLILRMESVRDLKSETGMLKVMGTLICVSGALLLTFYKGPQISHFHSHPEALQNNNNHQSKTNNWLLGCLYAAIGASFFSMWMLFQGTLNIKYPCKYTSICLMSVFGSFQCALLSLYKRRTVNDWVIDDRFVIFVIAYAGIVGQAMSTVATTWSIKKLGAVFASTFSPIMLISATLFDFLILHTPLCLGSIIGSVVVVTGLYVYLWGKNKEMKAAATMCPPIQNEDKYNTNDNNTNNNGSRLSV
#T28_BraA09t42227Z	MSEETQSVKVIGQWSPIIVMVITNIAMGSVNALVKKALDVGVNHMVIGAYRMAISAFILAPFAYILDRKTRPKLTFRLFIDHFFSGLLGASLMQFFFLLGLSYTSATVSCALVSMLPAVTFALALVFRIEKVKNLKTKGGKLKVLGTLICISGALFLTFYKGPQISNPHSHREALHHNNNDQDKTNNWLLGCLYLTIGTTLLSLWMLFQGTLSIKYPCKYSSTCLMSVFAAFQCALLSLYKGRDVKDWVIDDRFVIIVVVYAGVVGQAMSTVATIWGIKKLGAVFASTFTPIGLISATLFDFLILHTPLYLGSVIGSVVAVMGLYVFLWGKNNETETSTTLPPQMDNEEQNTNISNNSSNV
#T29_BraA02t07429Z	MKEEQWAPVIVMLISSVAMGSVNALVKKALDVGVNHMIFAAYRMSISALILVPFSYIWERKTRPMLTFMLLCEHFISGLLGASLMQFFFLLGLSYTSPTVAMALNSMLPAITFALALFFRIENAQKLKSRAGVLKLIGTLICILGAMFLTFYKGLQVSNPHTHPEAIDNITLHNNGHDQAKKWLLGCVYLFTGIVLLSLWMLFQGKLSVKYPCTKYSSTCLMSVFAAFQCAILSLYKSREVEDWIIKDKLVIFVILYAGIVGQAMSTVVTSWSIKRTGAVFVSTFSPVSLVSATLFDFLILRSPLYLGSIIGSVVTITGLNVFLWGKRSETDQTVPKISTTSKSCQMIENEDNMTVDDNNTKLPV
#T30_BraA03t12335Z	MGYIDGKWAPLIMITVINTINGMVNALIKKVLDGGIDHMVIATYRLGISTFFLLPIAYFWERKTRPKLTASVSFQLFVSALFGASLMQYFYLLGLRYTSATLGSAFWGTLPAITFIMALIFRLDKLNMKTKAGYGVILGAMISLAGALTLTIYQGVPLSNSHEHATILNIHNGHENWIKGCFLLFIGVILFSSWMLIQANINSSYPCPYSSTVILSVFGTLQCALLSLIKTRHVEDWILREKLTIITVIIAGVVAQGMCTVGISWCIKQRGPVFTSAFSPVTLMSATVFDFLILHRMIYLGSVIGSVVVVIGLYIFLWSKSKQIVECKIVKLPTSTEKEEKEEEDHTNVNKIGRHLVIPMTP
#T30_BraA02t07432Z	MGYLDGKWAPLIMITVINTINGMVNALIKKVLDGGINHMVIATYRLGISTLFLLPIAYFWERKTRPKLTTSISCQHFFSALFGASLMQFFFLLGLSYTSATLATAFWGTLPALTFIMALIFGFEKLNMKTKIGYGVILGAMISLAGALTLTMYQGIPLSNSHEQATISNIHKGNENWIKGCFLLFTGVILFSSWMLIQAKINVSYPCPYSSTVILSVFGTLQCALLSFIKTRHVEDWILGDKLTIFTVIIAGVIGQGMCTVGISWCIKQRGPVFTAAFSPVTLMSATVFDFVILHRMIYVGSVIGSVVVVIGLYIFLWSKSKHIDECKIVTLPTNTVEKEKEEEDHTNVNKLGRVLVIPMTP
#T31_BraA09t35773Z	MGYCDGKWTPVIIMITINSALGLGNALVKKVLDGGVNHMVIATYRLAISTLFLAPIAFFWERTTRPKLTLNILVQLFFSALVGASLTQYFFLLGLSYTSATIACAFISMSPAVTFVLSLVFRVEKLNMKSKAGMGMVMGTLICIGGALLLTMYKGVPLTKFHKLESHLLTNHNPALKPENWIVGCVLLFAGSSCFGSWMLIQSKVNDKYPCQYSSTVVLSFFGTIQCALLSLIKSRDITAWILTDKLDIMTIVYAGAVAQGICTVGTSWCIRKRGPIFTSVFTPVGLIFATLFDFSILHRQVCIGSVIGSGIVIFGLYIFLLGKVRQMEEECAKKLPSHFGQEESQDDEHYKKGHLMVVPMTP
#T32_BraA02t08690Z	MVKFDAKLWKAVFMMSIINIALSVVNVVFKKMLDQGINRMVATTYRLAAGTLFLIPFAIFLERHNRPKLTGRILCSLFFSALLGTSLVQYFFLVGLHNTSSTFALAFSNMVPSVTFALALVFRQETLNIKSNIGRAKVLGTMICVCGALVLTLYKGPALTRQNAQMHTQTSNGSTTSVTQKWAVGSVMLIISILIWSLWFIVQGKICQTYPCKYTSTTILSFFGVIQSALLSLISERSISMWVLKERFQVLSLLYSGIVGSGLCYVGVSWCLQQRGPVFTSSFIPLIQVFAAFFSFSFLHEQIYCGSVIGSTVIIVGLYILLWGKSKDKPAPVTQQEHLNLDLEGCGTAPKELNGAAHPVSEK
#T32_BraA06t26887Z	MVKFDAKLWKAVFLMSFINIMLSVVNVMFKKMLNQGINRMVATTYRLAAGTLFLTPFAIFLERHNRPKLTGRILCSLFFSALLGTSLVQYFFLIGLQNTSSTFALAFSNMVPSVTFALALVFRQETLNIKSNIGRAKVLGTMICICGALVLTLYKGTALTQQNAQMQTQTSNSLPTAVTQKWAMGSFMLIISILVWSSWFIIQAKICQIYPCQYTSTTILSFFGVIQSALLSLISERSISMWVVTEKFQVLALLYSGIVGSGLCYVGISWCLQQRGPVFTSSFIPLIQVFAAIFSFFFLHEQIYCGSVIGSMVIIVGLYILLWGKSKENPAPVTKQAPLNLDLEGCGTAPNEPNSTAQPISGK
#AsMim/27_Mimulus guttatus	MNFVEKWKAFIAMVSVEFGLAVVNILFKKALVGGMDPVVVLVYRQSISTVFLIPFVYFFERTSWVKLTACVIGQMFLCALLGLTLTQYLFLVGLDYTTATFTCAFINMVPVITFILALPLGMEKVNTKGKNGKAKILGALICTAGALVLLLYKGAAVINPRGNIVITTNHENINKTKGSSSSSYGTGSAFLAAGSIAWSSWFVIQSKIGNNFPYRYSSTWIMSLFSAVQSAVLCFVVTDRNFSKWIPKGELQIISVLYGGIVGSGICYVVMSWCVKQRGAVFTSAFSPLIQVFAAVLDVLVLHEKIYFGSILGSVVVIVGMYILLWGKSKDEDTCNNKLLIIPKTQDSPQEATTTH
#AsSol/32_Solanum lycopersicum	MSFFEKWNAVSAMIVVEFALAIVNALFKKVLNRGMNQLVITTYRFSISTIVLTPIACFLERNFISNLTARVVCSLFFSALLGGTLTQYFFLIGLKYTSATFSCAFINMVPINTFIMSLLLGQENINMKCKSGRAKALGTLCCLGGALILTLYKGMPLIDQSTPEVEVNHNVKSWIVGSSFLFAGSVVWSSWFLIQARIGKDYPYQYSSTAIMSFLGAIQSAILSLVIDRNTSTWFLKGTLEISTVIYAGVVGSGLCYVVMSWCVKQKGAVFTSAFSPLIQIFAAVIDISILHEQIHLGSILGSILVIIGLYILLWGKSKDTQNLKNSPTTEKNVQPTLPVTSSPSHT
#FaCuc/38_Cucumis sativus	MKPVVVMLSINLALAGVNILLKEILNEGISQLLIVVYRQTISSLFLLPIAYFWERKTRPQLTAYILFLLFISSLLGLTLTLYLFLIGLHFTSATFSCAFLNLVPVNTFILAVLFRMEKVNMKSKGGIAKVVGTLVCISGNLLLILYKGTPLTSPGSTNGKTNGGRATVEAYTQGKWLIGSLVLTGGCFMWSSWFLMQTRVGRVYPCQYSSTCIMSFFSALQSAVLHLIIDRKNSLFIVKGKFAILSLIYAGSVGSGLCYVGMSWCVKQKGPVFTAAFTPFMEIFAAIFDFFILHEQIHLGSVVGSVLIISGMYILLWGKDKERKNKIERKKKCKNYLKYSDN
#FaGly/08_Glycine max	MMLTHCHQLCKPVSIMILVNLALAFVNLLLKKVLNEGMDYMSIITYRQAISFIFMAPIACIYERKHKLEVHIICLLFLSAILGITIPQYLFLLGLEYTSATFSCAFLNMVPVFTFIMAVPFGVEKVNMQSKSGKAKVMGTLVCIGGALLLVLYKGMPLINPQSQHIANKITSTLPAAKLEKWIVGSILLTLGCLLWSSWFIIQAKISKKYPCQYSSTAILSLFAAIQSATLTLVFKRNNASWILKGKLEIMSVAYAGLIGSGLCYVAMSWCVKQRGPVFTAAFTPLMQIFVATLDFSVLKEEIYLGSLAGSALVIAGVYILLWGKSKEEGQHVLKDTQTNQDVECQ
#FaGly/09_Glycine max	MTLLKFHQVWKPALVMIIVNLALAFVNIFLKKVLNEGVDYLTILTYRQAISAIFLTPIACFYERKRKLEGHIICLLFLSALVGVTLTQCLYLIGLEYTSATFACAFLNMVPVFTFIMALPLGIEKVNMKNLSAKAKVLGTFVCIGGALMLILYKGVPLIKQQPEHLADKGTITSPASKLKKWIIGSLLLTAGCLLWSSWFLMQARISKKYPCQYSSTAILSSFAAIQSAILTLVIDRSNAKWILKGKLEIMTVVYAGLVGSGLCYVAMSWCVKQRGPVFTSAFTPLLQMFVAVLDFSILHEEIYLGSIAGSVLVISGTYILLWGKSKEEEQSAVKGTQESQEDEESKNNLGASPNVPSKLRPNGEQGFSELQVKQLAITVTKS
#FaGly/10_Glycine max	MTLLKFHEVWKPVLVMIIVNLALAFVNIFLKKVLNEGVDYLTILTYRQAISAIFLTPIACFYERKRKLEGHIICLLFLSALVGVTLTQYLYLIGLEYTSATFACAFLNMVPVFTFIMALPLGIEKVNMKKLSAKAKVLGTFVCIGGALMLILYKGVPLINQQPEHIADKGTIRSSASKLKKWIIGSLLLTAGCFLWSSWFLIQASISKKYPCQYSSTAILSFFASIQSAILTLVIDRSNAKWILKGKLEIMTVVYAGLVGSGLCYVAMSWCVKQRGPVFTSAFTPLLQMFVAVLDFSILHEEIYLGSVAGSVLVISGTYILLWGKSKEEEQCAVKGTQESQEDEECKNNLEASSNVPSKLRPNEEQGFSELQVKQLAITVTRS
#FaGly/11_Glycine max	MMLTHCHELCKPVSIMILVNLTLAFVNLLLKKVLNEGMDYMCIITYRQAISFIFMAPIACIYERKYKLEVHIISLLFLSALLGVTIPQYLFLLGLKYTSATFSCAFLNMVPVFTFIMAVPFGIEKVNVQSKSGKAKVMGTFVCIGGALLLVLYKGVPLINPQSQHIANKITSTPPTAKLEKWIIGSILLTLGCLLWSSWFIIQAKISKKYPCQYSSTAILSLFAAIQSAILSLVFKRNNASWILKGKLEIISVAYAGLIGSGLCYVAMSWCVKQRGPLFTAAFTPLMQIFVAMLDFSVLKEEIYLGSVAGSTLVIAGMYILLWGKSKEEEGQHVLKDTQTNQDVECQ
#FaLin/49_Linum usitatissinum	MAFADEWKIIATMILVNFGFALVNVLFKKALDEGTNEMVIVAYRMAVSTIFLTPIAYYRERKSRTKLTGTILCNLFVGALTGLTLFQYLFLLGLKHTSAAFSCAFLNTVPVFTFLLAIPFALEKVNLGSKSGRAKVLGAVICMSGAILLTVYKGTPLTNSHSGTFLSNSPVSEEKTRKWVLGSILLIGGCLAWSSWFLIQAQVLKRYPCPYSSTAIIAFFASVQTAVLSLIIKRDASMWILKGKWEILTVVYTGVVGSGICYVGISWCVKRKGPVFTAAFTPFTQIFAAVFDFSFLHEQLFLGSIIGSVFVILGLYILLWGKSKEADEKCVMMKQQIEGVVMKEVVEVHDNDPEVQVVKPATAQNDTH
#FaLin/53_Linum usitatissinum	MAFADEWKIIATMILVNFSFALVNVLFKKALDEGTNEMVIVAYRLAVATIFLTPIAYYRERKSRTKLTGTVLCYLFVGALTGLTLCQYLFLLGLKHTSAAFSCAFLNTVPVFTFLLAIPFALEKVDLGSKSGRAKVLGAVICMSGAILLTVYKGTPLTNSHGSTFLSNSPVSDEKTRKWVLGSILLIGGCLSWSSWFLIQAQVLKRYPCPYSSTAIIAFFASVQTAVLSLIIKRDASMWILKGKWEILTIVYSGVVGSGICYVGMSWCVKRKGPVFTAAFTPFTQIFAAVFDFSFLHEQLFLGSIIGSVFVILGLYILLWGKSKEAAEKCVIMKQQIEGIAMKEVVEVHDDDPEVQVVKPATAETDTH
#FaMan/26_Manihot esculenta	MDCRGQLKPVFALILINFAFAIVNILLKKVLDGGTNHMAIVTYRLSISAIFLAPIAYHWERKTRPTLTFQILCYLFLGALVGVTLSQYSFLLGLHYTSATFSCAFLNTVPVSTFLLALPFGLEKVNMKSKASRAKVLGAVICTAGAVLLTLYKGVPLIRPHSGDIKAHVDTMMSDKKTQRWAIGSLFLMAGSFMWSSWFLIQAKISKRYPSQCSSTVIFSFFGAIQSAVISSIVERNNAMWILKGKFEIMSIIYAGVVASGLCYVGLAWCVKQRGPVFTATFTPFTQIFAAIFDFSILHDQIYLGSVIGSILVIFGLYILLWGKSYDVEECDEKQSLTREDRSRNGDVESQGSLTVNSTCS
#FaMed/43_Medicago truncatula	MMSMNCHELCKPVTILILVNLALAFVNLLLKMVLNEGMDYMSIVTYRQAISFIFMAPIAWFYERKHKPEAHIICLLFLSALIGVTLPQYLFLLGLEYTSATFSCAFLNMVPVFTFIMSLPFGIEKVNMKSKSGKAKILGTIVCIGGVLLLALYKGISFNNPQSQHVANTYTSVPPAAKLEKWIIGSILLTAGSLLWSSWFVIQEKISKKYPCQYSGTAILSLFAAIQSTILTLVIKRNNASWIIKGKLEIMCLIYGMVGSGMCYVAMSWCVKQRGPVFTAAFTPLLQIYVAVLDFSILKEEIYLGSIAGSALVIVGMYILLWGKSMEGEQRVMKDTQANQDVECQ
#FaMed/44_Medicago truncatula	MWKPVLVMILVNLALAFVNIFLKKILNEGMDHLTILTYRQAISAICLAPIACFFERESKINGHIICLLFFSALVGATLTQYLYLVGLKYTSATFASAFLNTVPVFTFILALPMGMEKMSMKSKSGKAKILGTFVCIGGALVLVLYKGMPIINPQSHNIAGKATTPEPASSLKKWIMGSIFLTVGCVFWSSWFLIQERIGKKYPYRYSSTAIISLFAAIQSAILNLIIHRNNAKWILKGKLQIMTVVYSGLVGSGLCYVAMAWCVKQKGPVFTAAFTPLIQMFVAVLDLCILQEEIYLGSVVGSVLVISGMYMLLWGKSKEREQCALKDTQENQKDEECH
#FaPha/39_Phaseolus vulgaris	MWKPVLVMIIVNLAWAFVNIFLKKVLNEGGDYFTILTYRQAISAIFLAPIACFHERKRKVEGHIICLLFISALVGVTLTQYLFLMGLEYTSATFSCAFLNMVPAFTFIMALPLGIEKVNMKKLSAKAKVLGTFVCIGGTLMLILYKGMPLINQQQEHIADKGTTTPSASKLKIWIIGSLLLTAGCVLWSSWFLIQARISKEYPCQYSSTAILSFFAAIQSAILTLVIDTNKTKWILKGKLEILTVVYSGLVGSGLCYVAMSWCVKQRGPVFTSAFTPLLQMFVAVLDFSILQEEIYLGSVAGSVLVISGTYILLWGKSKEEEQNAKKDTQEDEECMNNFEANPNADSKQRLNGEQGLSELQVKQLAITVTRS
#FaPha/47_Phaseolus vulgaris	MMLTHCHELCKPVSIMILVNLALALVNLLLKKVLNEGMDYMSIITYRQAISFIFMAPIACIYERKHKVEVRTICLLFLSALLGVTVPQYLFLLGLKYTSATFSCAFLNMVPVFTFIMAVPFGIEKVNVQSKGGKAKVMGTFVCIGGALLLVLYKGMPLIKPQSQYIANKVTSLPSTAKLETWIIGSIILTVSCLLWSSWFIIQAKISKKYPCQYSSTAILSLFAAIQSAILTLIIKRNNASWILKGKLEILSVIYSGLVGSGLCYVAMSWCVKQRGPVFTAAFTPLIQIFVAMLDFSVLKEEIYLGSVAGSALVIAGMYILLWGKSKEQGQHVLKDTQTNQDVEHQ
#FaPop/34_Populus trichocarpa	MSDGGQWKPVVGMVVVNFAFAIVNVLFKKILDEGTNSMVIATYRLSTSAIFLAPVSYYWERKSRPRLTASIFCHLFLGALFGLTLTQYLFLKGLEYISATFACAFLNTVPVNTFILALLFGIEKASMTSKAGRTKVLGALICMGGAVLLIFYKGIPLTNSHSKAATTDILNHADTMISGKKRQRWVVGSILSLAGCFTWSLWFLIQAKISKSYPFQYSSTALMSFLGAVQSAILSLSIERNFSMWILRTKLEIISVLYAGIIGSGLCYVGMSWCVKRRGPVFTSAFTPFTQIFAAMLDFSILHEQIYLGSVLGSVLVILGLYILLWGKSIEAGDCGEKQAHLAREEEHRDTEAQIPATISKSNP
#FaPop/35_Populus trichocarpa	MSDVGQWKPVVGMLVISFAFAIVNLLLKKMIDQGTNNMVIATYRLSSSAIFLAPIAYFWERKGRPKLTASIFCHLFLGAFVGLTLTQYLFLLGLEYISVTFSCAFLNTVPVNTFILALLFRLEKLNMSSKAGRAKVLGTFICMGGAVLLILYKGIPLTNPRSEATTTHDILISGKKKRSWVAGSILSLAGCFMWSAWFLMQAKISKIYPCQYSSTAIMSFFGAIQSAALSSILKRKFSMWILKSKLEIISVLNAGIIGSGLCYVGMSWCIKQRGPVFTSAFTPFIQIFAAMFDFSILHEQIYLGSVLGSIVVILGLYILLWGKRTEAVDCGEKQAQLTDEEENHDTEAQISATNSKSNP
#FaPru/26_Prunus persica	MNCCEQWKPIVAMLVINFALAMVNVLLKKTLDQGLNHLIIVTYRQSISAVFLAPIAFFWERKSRPELTFRIICQLFFSALIGVTFTQYLFLIGLQYTSATYSCAFINMVPVFTFLLALPFGLEKVNIKSKGGIAKILGALICIAGALSLTLYKGMPLTNPNSQDTTQMQNHVNTMTSAKKTGRWAVGSVLLLVGCLLWSSWFLIQAKIGKSYPFQYSSTAILSFFGAIQAAILYLITERNLTMSMWAMKGKLEILSVTYAGAVGSGLCYVGMSWCVKQKGALFTAAFTPTIQIFVAMVDFSFFHEQIYLGSVVGSVLVIIGMYILLWGKSNDPKLIVIKHTQAAEDEDAECGPMPQNK
#MaCap/28_Capsella rubella	MVKFDTKLWKAVFMMSIINIALSVVNVMFKKMIEQGINRMVATTYRLAAGTLFLTPIAIFLERHNRPKLTGRILCSLFFSALLGTSLVQYFFLIGLDYTSSTFSLAFSNMVPSVTFALALVFRQETLNIKTNVGRAKVLGTMICICGALVLTLYKGATLTPDHGTHMQTQTRTDSTGAMTQKWAMGSIMLFISIIIWSSWFIVQAKISMVYPCQYTSTTILSFFGVIQSGLLSLISERSISMWVVKDRFQVLSLLYSGIVGSGLCYVGMSWCLRQRGPVFTSSFIPLIQVFAAIFSFSFLHEQIYCGSVIGSVVIIVGLYILLWGKSKDKSAPVTKQEPLNLDLEGCGTTSKELNSAAHPVSAK
#MaCit/28_Citrus sinensis	MDCCRQWKPIIMMVAVNLGLAAANALLKKILDGGLNHLVIVAYRQIIATIFLAPVAYFWERKSRPKLTVPILCQLFFSALTGVTLAQYFFLLGFEYTTAAFSCAFINIVPVSTFLLALPFRLEKLNMKSLDGRSKVLGAIVCIGGALTLTLYKGKPFYLGATNHMTNDVNTMNSSKKADDWAIGSIVLIAFTVVWSSWFLIQARIGKKYPCKYSSTAIMALFGAIQSAVLSLIVERNPAGWAMKGKLEIITIIYSGVVGSGLCYVGMAWCVEQRGPVFTSAFTPLIQIFVAIVGFFILHERIYPGSVVGSIIVVIGLYILLWGKSKEIDECQGMKQAQLAPQDGHFDAVSPSHVIPVAMDSSKP
#MaCit/32_Citrus sinensis	MNCHGQWMPVLMMVAVNFGFATVNAFLRKIIDRGLNHLVIVAYRQSISVVFLAPIVYFRERKNRPKLTIHILCQLFFSALIGLTLTQYFLLRGLEYTSATFLCAFLNTVPVITFLLALPFGLEKVNVNGLAGKTKVLGTVVCVGGAVLLTLYKGKLISNPHLPATNYNVTSHAKMMISSKKTERWIIGSIFLIAGCTTWSSWFLMQARIGKRFPCQYSSTTIISFFGAIQSAILSLIIERNLPGWVLKGKLETIGVIYCGMVGSGLCYVGMSWCVKKRGPVFTSAFSPLTQIVVAIFDFSVLRERIYLGSALGSILVIVGMYILLWGKSKEIEEFDQMKQGQAAQQDERCDAASHETGPTPP
#MaGos/47_Gossypium raimondii	MNCCGQWSFVIAMVAVNFALAITNALFKMILNEGMNGVIILIYRHTISVICLTPIAFFRERKSRPKLTPSIMCHLFFNALIGLVLTQYFFLLGLQYASPTFTCAFLNIVPAITLVLALPFGLEKVNMGNKAGKAKVVGTLVCISGAMVLTLYKGRTLVGSSNSSDNNTTVVATKKKDRWGIGPIFPMASAVCFSSWFLLQSRIGKVYPCKYSSTAFMSLFSAFQSTILGLITEREFTKWILKDELEVTTVIIAGIVASGLCYVGMSWCVEHKGPVFTSAFSPLVQIFVAMFDFSFLHGKIYLGSVIGSILIVIGLYILLWGRNSEAQEMKQPQEGEEKDCNVWSQV
#MaThl/38_Thellungiella halophyta	MVKFDAKLWKAVFMMSMINIGLSVVNVMFKKMLNQGINRMVAATYRLAAGTLFLIPFAIFLERHNRPKLTGSILCSLFFSALLGTSLVQYFFLIGLQHTSATFALAFSNMVPSVTFALALIFRQETLNIRSNIGRAKVLGTMICICGALVLTLYKGPTLTPQNAQTQTQTTHDSHAAIAQKWAMGSVMLIIAIIIWASWFIVQAKISRIYPCQYTSTTILSFFGVIQSALLSLISERSISMWVVKERFQVLALLYSGIVGSGLCYVGISWCLQQRGPVFTSSFIPLIQVFAAILSFSFLHEQIYCGSVIGSVVIIVGLYILLWGKSKDKPAAVTKQEPLNLDLEGCGTAPKELNSAAHPVVSGK
#RuAqu/14_Aquilegia coerulea	MAEMKLCNEWQPIVIMVAIDFALAIVNLLLKNVLDEGMDHLVLITYRTSMATILLAPIAYFWERKSRPNLTAGILSHLFLSALIGATFTQYFFLLGMQYTSATFACAFINVVPVLTFVMALPFGLETVDIKSKAGRAKILGTIVCVGGAMLLTLYRGIPLTNQSHSRSKANLSLNRPHSNKIKTKRWTIGSIALIAGALFWSSWFLIQAKISKRFPCQYSSTAIMNFFSALQSAILSLVINRDISVWILEGKSEILTVLYAGMVGSGLCFVGMSWCVKKKGPLFTAAFSPLIQIIVAMFDFTILHEQVHLGSVLGSILVIIGLYILLWGKSKEAKACVVKSTQATIEEGDQEPSS
#MaBra/33_Brassica rapa	MGEEMKGVRVIEEWSPVIVMVISNVAMGSVNALVKKALDVGVNHMVVGAYRMAISALILAPFAYILERKTRPELTFRLLVDHFISGLLGASLMQFFFLLGLSYTSATVSCALVSMLPAITFTLALIFRTENVKNLKTKAGILKILGTLICISGALFLTFYKGPQISNPHSHKEAVHNHSDNDQDKTKNWLLGCLYLTIGTTLLSLWMLFQGNLSIKYPCKYSSTCLMSVFAAFQCALLSLYKGRDAHDWVIGDKFVLIVILYAGVVGQAMSTVATTWGIKKLGAVFASTFTPITLISATLFDFLILHTPLYLGSVIGSAVAVMGLYVFLWGKNNETEASTTLPPRMDNQDQNVNI
#MaBra/60_Brassica rapa	MGYIDGKWAPVIMITVINTINGMVNALIKKVLDGGIDHMVIATYRLGISTFFLLPIAYFWERKTRPKLTASVSFQLFVSALFGASLMQYFYLLGLRYTSATLGSAFWGTLPAITFIMALIFRLDKLNMKTKAGYGVVLGAMISLAGALTLTIYQGVPLSNSHEHATILNIHNGHENWIKGCFLLFIGVILFSSWMLIQANINSSYPCPYSSTVILSVFGTLQCALLSLIKTRHVEDWILREKLTIITVIIAGVVAQGMCTVGISWCIKQRGPVFTSAFSPVTLMSATVFDFLILHRMIYLGSVIGSVVVVIGLYIFLWSKSKQIVECKIVKLPTSTEIEEKEEEHHNKIGRHLVIPMTP
#MaCap/01_Capsella rubella	MGENLQRVRVVGKYSPVIVMVITNVAMGSVNALVKKALDVGVNHMVIGAYRMTISAFVLAPLAYILERKKRPKITLRLMADHFISGMLGASLMQFFFLLGLSYTSATVSSALVSMLPAITFALALIFRIENIKVLKTKAGMLKVIGTLICISGALLLTFYKGPQISISHSHRGETPRSNNNSNDDARQDKANNWLLGCLYLTIGTVLLSLWMLFQGTLNIKYPCKYSSTCLMSVFAGFQCALLSLYKKRDVNDWIINDKFVIIVIIYAGVIGQAMSTVATTWGIKKLGAVFASAFFPIILISATLFDFLILHTPLYIGSVIGSLVTVTGLYMFLWGKNKETEPSAILSSRLDDEAHNIKTDDDDSKSPV
#MaCap/03_Capsella rubella	MKEEQWAPVIIMLISSVAMGSVNALVKKVLDVGVNHMIFGAYRMAISTLILVPFSIIWERKTRPKLTFMLLCEHFISGLLGASLMQFFFLLGLSYTSATVSMALVSMLPAITFALALVFRIENAQNLKSKAGVLKVTGTLICIMGAMFLTFYKGPEISNHHSHPGATQKNNNTLHNNGHDQTEKWFLGCVYLIIGAVLLSLWMLFQGKLSLKYPGNKYSSTCLMSLFAAFQCAILSLYKSRQVEDWIIQDKFVIFIILYAGIVGQAMSTVVTAWSIKLTGAVFVSTFTPVSLVAATLFDFLILRSPLYLGSVLGSVVTITGLYVFLWGKKNEIDQSVSKTLTTSSEKIENEDHMIANDKDIKLPV
#MaCap/31_Capsella rubella	MGEDMRGVGVAAKWPPVIVMVISQVAMGSVNALVKKALDVGVNHMIIGAYRMAISSFILVPIAYILERKIIPKITLRLMVDHFISGLLGASLMQFFYLLGLSYTSATVSCALVSLMPAITFAFAFIFRTEKVQNLKTQAGMLKVMGTLICISGALFLTFYKGPHISNSHSHIESLPHNNNNNKTKNWLLGCLYLTIGTLLLSLWMLFQGTLSVKYPCNFSSTCLMSVFAVFQCALLSLYKSRDVKDWVIDDKFVIGVIVYAGVIGQAMSTVATMWAIKKLGAVFVSAIMPISLFSATLFDFLLLHTPLYLGSVIGSIVTIMGLYVFLWGKKKETEASRMNNEDQNSNNDKDSTRSPPV
#MaCap/37_Capsella rubella	MGGFIDGKWAPMIMSVFINIILGMVNALVKKVLDGGINHMVIATYRLGISTLFLLPIAYFWERKTRPKLTISISCQLFVSALFGASLMQYFYLLGLSYTSATLGSAFWAIMPSLTFVMALIFGFEKLNLKTKVGHGVVLGTLISLVGALLLTMYEGVPLTHSQPQAAVSNSHTGHQNWIKGCLFLLTGVVLFSSWMLIQAKINTNYPSPYSSTVILSVFGTIQCAALSLIKTRHVDDWILRDELTIVTVVIAGVIAQGMCTVGISWCIKQQGPVFSSAFSPVVLMSATLFDFLILHRVIYLGSVIGSVVVVIGLYIFLWSRSKQIDECKTMKLPTNTVEDEKEEEGRTTRGQLLVIPMTP
#MaThl/30_Thellungiella halophyta	MGEEIQGVRVIEEWSPVIVMVISNVAMGSVNALVKKALDGGVNHMVIGAYRMAISAFILAPFAYILERKTRPELTFRLLVDHFFSGLLGASLMQFFFLLGLSYTSATVSCALVSMLPAITFALALIFRTENVKNLKTKAGMLKVLGTLICISGALFLTFYKGPQISNSHSHPEALHHSNNDQDKTKNWLLGCLFLTIGTTLLSLWMLFQGTLSIKYPCKYSSTCLMSVFAAFQCALLSLYKGRDVKDWVIDDRFVITIIVYAGVVGQAMSTVATTWGIKKLGAVFASTFTPITLISATLFDFLILHTPLYLGSVIGSVVAVMGLYVFLWGKNNETEASTTLPPPMDNEDQIINNNNNNNDSKSPV
#MaThl/36_Thellungiella halophyta	MGYIDGKWAPLIMITVIYMINGMVNALIKKVLDGGINHMVIATYRLGISTFFLLPIAYFWERKTRPNLTTSILCQLFVSALFGASLMQYFYLLGLSYTSATLGSAFWGIMPALTFIMALILGFEKLNMKTKIGYFVVLGAMISLVGALILTMYQGIPLSNSQEQATISHINTGHENWVKGCFLLFTGVTLFSSWMLIQAKINVSYPCPYSSTVILSIFGTLQCALLSLIKTRHVEDWILRDKLTIITVIIAGVVAQGICTVGISWCIKQRGPVFTSAFTPVTLMAATVFDFLILHRMIYLGSVIGSAVVVVGLYIFLWSKSKQIVDCKIMKLPTNTVEEEKEEEDHTNVNKLGHLLVIPMTP
#MaThl/37_Thellungiella halophyta	MGYCDGKWTPVIMMVTINSALGLGNALVKKVLDGGVNHMVIATYRLAISTIFLAPIAFFWERRTRPKLTLNIVVQLFFSALIGASLAQYFFLLGLSYTSATLACAFISMTPAITFVMSLIFRIEKLNMKSKAGIGMVMGTLMCIGGALILTMYKGVPLTKFHKLETHHLTNNKPAMKPENWIIGCVLLFAGTSCFGSWMLIQSKVNDKYPCQYSSTVILSFFGTIQCALLSLIKSRDLMAWILTDKLDIMTIIYAGAVAQGICTVGTSWCIKKRGPIFTSVFTPVGLIFATLFDFSILHRQICIGSVIGCGIVIFGLYIFLLGKVRQMEEECAKKLPSHFGEEDREDDEQYKKGHLMVVPMTP
#MaThl/43_Thellungiella halophyta	MSVEKWSPVMSIVVANVGMGSVNALVKKALDGGVNHMVIGAYRLAISAFILAPLAYFLERKRRPTLSFRLMVDHFISGLLGASLMQFFFMLGLAYTSATVSGAFISMLPAITFALSLILRMESVQDLKTKAGTLKVLGTLICISGALFLTFYKGPQISHPHSHPEALHHNNNKDKTNNWLLGCLYATIGTTFLSLWMLFQGTLNIKYPCKYTSTCLMSVFGSFQCALLSLYKRREVKDWVMDDRFVIFVIIYAGIVGQAMSTVATSWSIKKVGAVFASTFSPIILISATLFDFLILHTPLYLGSVIGSVVAVTGLYVFLWGKNKEMKAAATLCPPIQNEDKNDKNNNNSNNKSNGSRLPV
#AsMim/24_Mimulus guttatus	MKSFAKWYPVIAMIGIDMAFAISNILLKKIVNDGVDRLVFITYRQSISALFLSPLAFFLERGNRPKLTLSILCHLFVSAILGASVTQYLFLLGIEYTSATFSCAFLNMVPVFTFLMALPFRLETVNVKYGSGRAKVVGALVCLGGAILLTFYKGVPMFHFPGPESSVARSAGPRVEHVEGDQRWVIGSVALFAGTLCWSSWFLIQSNIGKKYPCQYSSTAIMAIFSAIQSAILSSSIDRELSIWILKRKSDIFVVLYAGIVGSGLCFVGMSWCVKKRGPVFTAAFSPLVQILAAMFDVPVLHEQLHLGSLLGSVIVIFGLYILLWGKDIEMQQKQDKEQLQEIPQEKKDQLEEEFQLVKISVEPEPALANTCSTRSV
#AsSol/42_Solanum lycopersicum	MKSYVEWYPIIIMLAVDFALSICNILLKKIIMDGMNHFVFITYRQSISTVFLAPIAFFLERNKRPKLTLQILCYLFLSAIVGASLTQYLFLLGIQYTSATFACAFLNMVPVVTFLMALLFGLETTNMKDRSGRAKVIGTLICLGGAFLLTFYKGKPLINFSHLKDLSQTLEEPISSSKRNVQWIFGSMILFAGTILWSSWFLIQAKIGKKYPCQYSSTVIMTFFSAIQSAILTFSTDRTLSIWIPKEKIIDMLSVVYTGLIGSGLCFVGMSWCVKKRGPVFTAAFSPLIQVMAAMLDVPILHEQLHLGSVVGSVIVIVGLYFLLWGKNKEMQKVSQETEEKKEKELNFQVHEANDEPEIP
#FaCuc/39_Cucumis sativus	MKGLEDFKPLMAMVAIDFAFAIVNILLETVLDHGMNHLVLITYRLSIAAISLAPIAYFCEKDGRANLSLRILCYLFFSAIVGASLTQYCFLLGIQHTSATFACAFVNIVPVVTFLLALPFGLESVKLKSSSGKAKVIGTVVCISGAVLLTTYKGPTLANASYVTAHVSDAKLKKTAESWTVGCIALVAGTLLWSSWFLLQSNIGKRYPYQYSSTAIMSGFGAIQSAVLSLSTGAKLSAWALTGKIQILTVLYTGMIGSGICFVGMSWCVKKRGPVFTAAFSPLVQIMAAMFDIPILHEPLFLGSLLGSIIVIIGLYILLWGKNKEMESCASKVVVEEEITSTITPHDQMMKDLQDQP
#FaFra/27_Fragaria vesca	MAGEMKGFDEWKPFIAMVAIDFSFAIVNILLKKVLDEGMNHLVLITYRLTISTIFLAPISYFWERNSRPKLTPRIVCYLFLSAIVGSSITQYFFLLGIQYTSATFACAFVNMVPMVTFIMALPFGIETVDLKCNSGRAKVLGTLVCLCGAVILTLYKGVPLFDHSKSTGTQITMMDHGIKLSSTRNKERWTIGSVALVAGTLLWSSWFLVQSNISKLYPCQYSSTTIMNFFGAIQSAILGLCTSRNLSVWVLRGKAQVLTVMFAGMIASGLGFVGMSWCVKKRGPVFTAAFSPLVQIMAAMIGIPMFHEQLHVGSLLGSIIVIIGLYILLWGKKKEMQKCKLEEAQEAEAMKEQEQPPLPVTIRVSVDDDSRCP
#FaGly/07_Glycine max	MRSTCDEWKPFIVMIAIDFSFAAVNILLKKVLEEGMNHLVFITYRLSIATIFIAPIGYFRERNDRPRLTFRILCYLFCSAIVGASVTQYFFLLGIQYTSATFSCAFINMVPVVTFMMALPFGLETVKIKSKSGRAKILGSLVCIGGALMLTLYKGKPLFNFSHYESVSPVAKSSEVNLASTRTTGKWTIGVIALALGTIFWSSWFILQSKISKRYPCQYSSTAIMSFFGAIQSAVICFFTDHNLSIWVLQGKIQIIAILYAGMIGSGLCFVGMSWCVKKRGPVFTAAFSPLVQIMAAMIDIPVLHEQLHLGSVMGSILVIIGLYILLWGKSMEMQNRVVKLVQEAEETKEQEPQPQIQQLTVYVHAETCDSQCH
#FaGly/95_Glycine max	MKNCDEWKPFLVMIAIDFSLTMVNILLKKVLQEGMNHLVFITYRLSVATIFLAPIGYFKERNGRPQLTFQILCCLFFSAIIGASVTQYFFLLGIQYTSATFACAFVNMVPVITFIMALPFGLETVNIKCKGGKAKILGTFVCIGGALLLTLYKGKPLFDGSHYQSAMDQASSTTRSTQKWTIGVIALIMGTLFWSFWFILQSKIGKRYPCQYSSTAIMTFFGAMQAAILGFSTGSSNLSSWVLKDKIQIITVLYSGIVGSSVCYVGMSWCVKKRGPVFTAAFSPLVQIMSGMIDIPFLHEQLHLGSVVGSMLVMIGLYILLWGKSKDMMQNNGATKFAQEVEETKEQEPQV
#FaGly/98_Glycine max	MRSTCDEWKPFIVMIAIDFSFAAVNILLKKVLEEGMNHLVFITYRLSIATIFIAPICYFRERNDRPRLTFRILCYLFCSAIVGASVTQYFFLMGIQYTSATFSCAFINMVPVVTFMMALPFGLETVKIKCKSGRAKILGSLVCIGGALMLTLYKGKPLFNFSHYESVSPVANSSAVNLASTRTKGKWTIGVIALVLGTIFWSSWFILQSKISKRYPCQYSSTAIMSFFGAIQSAVICFFTDHNLSIWVLKGKIQIIAILYAGMIGSGLCFVGMSWCVKKRGPVFTAAFSPLVQIMAAMIDIPVLHEQLHLGSVMGSILVIIGLYILLWGKSMEMQNRVVKLVQEAEETKEQEPQPQIQQLTVYVHAESCDSQCH
#FaGly/100_Glycine max	MKNCDEWKPFLVMIAIDFSLTMVNILLKKVLQEGMNHLVFITYRLSVATIFLAPIGYFKERNGRPRLTLQILCYLFFSAIIGASVTQYFFLLGIQYTSATFACAFVNMVPVITFIMALPFGLETVNIKCKGGKAKILGTFVCIGGALLLTLYKGKALFDGSHHQSAVAMRSAMDQASSTTRTTQKWTIGVIALIMGTLFWSFWFILQSKIGKRYPCQYSSTAIMTFFGAMQAAILGFSTGSSNLSSWVLKDKIQIITVLYSGIVGSSVCYVGMSWCVKKRGPVFTAAFSPLVQIMSGMIDIPFLHEQLHLGSVVGSMLVMIGLYILLWGKSKDMMQNNGATKFAQEVEETKEQEPQV
#FaPha/49_Phaseolus vulgaris	MKSACDEWKPFIVMIASDFSFAVVNVLLKKVLEEGVNHLVFITYRLTIATIFIAPVAYFRERNDRPRLTFRILCYLFCSAIVGASVTQYFVLLGIQYTSATFSCAFINMVPVVTFMMALPFGLETVKIKCKSGRAKILGSLVCIGGALMLTLYKGKPLFHFSHHESAASMTKSSAEKPYSTNTTGRWTIGVIAMVMGTMFWSSWYILQSKISKRYPCQYSSTAIMSFFGAVQAAVICFCTDHNFSIWVLKGKMQIIAFLFSGVVGSGLCFVGMSWCVKKRGPVFTAAFSPLVQIIAAMIDIPVLHEQLHLGSVMGSILVIIGLYIVLWGKSIEMKNRVIKLVQEAEETKEQEAQPQIQQLTVYVHRESCDP
#FaPop/29_Populus trichocarpa	MAGCNEWKPFIAMITVDFAFSIVNILLKKVLDEGINHLVLITYRLSISALFLGPIGYFWERGSRPKLTFRISCYLFLSAIVGASLTQYFFLIGIQYTSATFACAFVNMVPVVTFIMALPFKMETVHIKSNSGKAKTLGALVCVAGAILLTVYRGAPLFNHSPNQAVTRAMDHGLKLSHARRAERWTFGCIALLAGTLLWSSWFVLQSHIGRRYPCQYSSTAIMSFFGAIQSAVLCLSTKRSLSIWVLKGKIEIITVLYAGMIGSGLCYVGMSWCVKKRGPVFTAAFSPLVQIMAAMLDVPVLHEELYLGSLLGSIFVIIGLYILLWGKNKEMQNHATRVAQEAEEVKEQEPPVQVITVSFDSRCH
#FaPop/39_Populus trichocarpa	MAGLKSCDEWKPFIAMITIDFAFSIVNILLKKVLDEGINRLVLITYRLSISAIFLGPIGYFRERGSRPPLTFRILCYLFLSAIVGASLTQYFFLIGIQYTSATFSCAFINMVPVVTFIMALPFKMETVHIKSNSGKAKVLGTLVCVAGAMLLTLIRGAPLFNNSPGQAVTRAMDHSLKLSQTKRAGRWTFGCITLLVGTLLWSGWFVLQSHIGRRYPCQCSSTAIMSFFGAIQSAILCLSTERSLSIWVLKGKIEIITVLYAGIIGSGLCYVGMSWCVKKRGPVFTAAFSPLVQIMAAMLDVPILHEELYLGSLLGSIFVIIGLYILLWGKNKEMQNHATRVAQEAEEIKEQDPPLQVVSTVSCDSRCP
#FaRic/25_Ricinus communis	MADDIKSCNKWKPFIVMLAVDFAFAVVNILLKKVLDEGINHLVLITYRLLISAGFLGPIGYFCERNSRTKLTFRITCYLFVSAIIGASLTQFVFLLGIQYTSATFACAFINIVPVVTFIVALPFGMENVNIKSNSGRAKVVGTLVCVGGAMLLTLYRGMPLFSHPQSRSIHQAIQHGINPNYTKRAERWTIGCVALIVGVLLWSSWFILQSNVSKRFPYQYSSTAIMTFFGAIQSAVLCFSTERNLSIWILKGKIEILTVLYAGMVGSGLCYVAMSWCVKKRGPVFTSAFSPLVQIMAAMIDIPILHEELHLGSLLGSIIVIIGLYILLWGKNREMQNHATKVAQEAEEIKEQEPQSQVITVPCDARCS
#MaCit/29_Citrus sinensis	MKSCNEWKPLIAMIAVEFGFATVNIFLKKVLEEGMNELVFITCRLLVATILLAPIGYFWERNSRPKLTLRILFCLFFSAIVGTSLTQYFFLLGIQYTSATFACAFINMVPVITFVIALPFGLETVDIKGISGKAKVVGTLVCIGGAMLLTLYKGMPLFDHSYSQAETAINVMHMHPTRKTERWTFGTIALTVGTLLWASWFPIQSYIGKRYPCKYSSTAILSLFGAIQAAILCLATNRNHSAWSFKGKIEIISVLYAGIVGSGLCYVGLTWCVKKKGPVFTAAFSPLVQIMAAMFDIPLLHERLHIGSLLGSITVIIGLYILLWGKNKEMQNCVSKVTQEAEDIKEQEPQLPVITVSAAADCP
#MaCit/30_Citrus clementina	MKSCNEWKPLIAMIAVEFGFATVNIFLKKVLEEGMNDLVFITCRLLVATILLAPIGYFWERNSRPKLTLRILFCLFFSAIVGTSLTQYFFLLGIQYTSATFACAFINMVPVITFVIALPFGLETVDIKGISGKAKVVGTLVCIGGAMVLTLYKGMPLFDHSYSQAETAINVMHMHPTRKTERWTFGTIALTVGTLLWASWFPIQSYIGKRYPCKYSSTAILSLFGAIQAAILCLATNRNHSAWSFKGKIEIISVLYAGIVGSGLCYVGLTWCVKKKGPVFTAAFSPLVQIMAAMFDIPLLHERLHIGSLLGSITVIIGLYILLWGKNKEMQNCVSKVTQEAEDIKEQEPQLPVITVSAAADCP
#MaEuc/40_Eucalyptus grandis	MAIERSCNEWKPFFVMLAIDFAFAIVNILLKKVLEEGIDHLVLITYRLAISAIFLSPIGYFLERNTRPKLTISILCYLFFSAIVGASLTQYFFLLGIQYTSATFSCAFINIVPVLTFIMALPFRIERVNIKRSSGKAKIVGTLVCVGGALTLTLYRGRPLFSSSHSQAVISMSDHATKLNSADRMQNWGLGLICLVLGTLLWSLWFLLQSKIAKRYPCQYSSTAIMCFFGSVQSAALSFSTSRSLSIWILRGRTEIFTVLFAGMVGSGLCYVGMSWCVKKRGPVFTAAFSPLVQIMAAMFDIPILHEQLHIGSLLGSVIVIIGLYILLWGKNKEMQDCAMKVAQEAEQIKEQELKLQVVTVSCESQNP
#MaGos/53_Gossypium raimondii	MAELKSCNEWNPFFLMIAIDFSFAVVNILLKKVLDDGMNHLVLITFRLSISTIFLAPIGYFWERNTRPKLTPRILCYLFCSAIVGASLTQYFFLLGIQYTSATFACAFVNMVPVVTFIMALPFRIETVNLKSNSGRAKILGSVICVGGGLLLTLYKGRPLFKHQHSHAVAQTVANVVKLSPSRRAQRWTIGCLALVVGTLLWSSWFIIQSFVGRRYPCQFSSTAIMSFFGAIQSAALSLFTSRDLSMWVLKGKVEIITVLYAGMIGSGLSYVGMAWCVKKRGPVFTAAFSPLVQIMAAMFDIPLLHEQLNLGSLLGSIIVILGLYILLWGKNREMQNCALKIAQEAKEIREQEVQLPVITVACDSSYPETK
#MaThe/34_Theobroma cacao	MAELKSCAEWKPFIAMIAIDFLFAVVNILLKKVLDEGMNHLVLITFRLTISTIFLAPIGYFWERNSRPKLTPRILCYLFCSAIVGASLTQYFFLLGIQYTSATFACAFVNMVPVLTFIMALPFRIETVNLKSNGGRAKILGSVICVGGALLLTLYKGMPLFKHPRSQALAPTMANAIKLSSSRRAERWTIGCLALIVGTMLWSSWFIIQSHVGKRYPCQYSSTAIMSFFGAIQSALLSLSTSRDLSIWVLRGKVEIITVLYSGMIGSGLCYVGMAWCVKKRGPVFTAAFSPLVQIMAAMFDIPILHEQLNLGSLLGSIVVIIGLYILLWGKNKEVQNYASKIAQEAKEIREQETQLQVITVSCDLSCPEAK
#RoVit/28_Vitis vinifera	MAGLKSFDTWSPVIVMLAVDFAFAVVNILLKEVLNAEMNHLVLITYRQSISTIFLVPIGYFWERNSRPKLTLRILCYLFFSALVGASLTQYFFLLGIQYTSATFACAFINMVPAITFIMSLPFGLEIVNIKTNRGRAKLIGTLVCICGAMILTLYKGMPLVKYSRPEAPSPTMDQAISLSSGKKTERWTVGSIALMGGTLLWSSWFLIQSNIGKLYPCQYSSTAIMSFFGAIQSAVISLSMDRNLSLWILKGKTEILTVIYAGVVGSGLCYVAMSWCVKKRGPVFTAAFSPLVQIMAVMFDIPILHEQLHLGSVLGSATVIAGLYILLWGKKKDAENSSMELVQEAEEVKDQEAQLQVTTITSGSRCP

## Sheet: Diff. cons. res.
Position in T29 model	Active site (AS) residues	Helix	AtT26	AtT27	AtT28	AtT29	AtT30	AtT31	AtT32	Diverge score
		N-TERMINUS	M	M	M	-	-	-	-
		N-TERMINUS	G	G	A	-	-	-	-
		N-TERMINUS	E	E	G	-	-	-	-
		N-TERMINUS	D	D	D	-	-	-	-
		N-TERMINUS	M	M	M	-	-	-	-
		N-TERMINUS	R	R	Q	-	-	-	-
1		N-TERMINUS	V	G	G	M	M	M	M
2		N-TERMINUS	V	V	V	M	G	G	V
3		HELIX 1	K	K	R	K	F	Y	K
4		HELIX 1	V	V	V	E	I	C	F
5		HELIX 1	E	V	V	E	D	D	D
6		HELIX 1	S	S	E	Q	G	G	T
		HELIX 1	K	K	K	-	K	K	K
		HELIX 1	-	-	-	-	-	-	L
7		HELIX 1	W	W	Y	W	W	W	W	0
8		HELIX 1	P	P	S	A	A	T	K	1.10109
9		HELIX 1	P	P	P	P	P	P	A	0
10		HELIX 1	I	M	V	V	M	V	V	0
11		HELIX 1	I	I	I	I	I	I	L	0
12		HELIX 1	V	V	V	V	V	I	M	0.384196
13	AS	HELIX 1	M	M	M	M	L	M	M	0
14		HELIX 1	V	V	V	L	I	V	S	0.447432
15		HELIX 1	I	T	M	I	V	M	M	0
16	AS	HELIX 1	S	S	S	S	S	I	I	0.481268
17	AS	HELIX 1	Q	Q	N	S	N	N	N	0
18		HELIX 1	V	V	V	V	M	S	I	0.577167
19		HELIX 1	A	A	A	A	I	A	G	0
20	AS	HELIX 1	M	M	M	M	A	L	L	0
21	AS	HELIX 1	G	G	G	G	G	G	S	2.90972
22		HELIX 1	S	S	S	S	M	L	V	0.409267
23	AS	HELIX 1	V	V	V	V	V	A	V	0
24	AS	HELIX 1	N	N	N	N	N	N	N	0
25		HELIX 1	A	A	A	A	A	A	V	0.760296
26		HELIX 1	L	L	L	L	L	L	M	0
27	AS	HELIX 1	V	V	V	V	V	V	F	1.18448
28		HELIX 1	K	K	K	K	K	K	K	0
29		HELIX 1	K	K	K	K	K	K	K	0
30		HELIX 1	A	A	A	A	V	V	M	0
31		HELIX 1	L	L	L	L	L	L	I	0
32		HELIX 1	D	D	D	D	D	D	D	0
33		HELIX 1	V	V	V	V	G	G	E	0.857889
34		LOOP	G	G	G	G	G	G	G	0
35		LOOP	V	V	V	V	I	V	L	0.564775
36		LOOP	N	N	N	N	N	N	N	0
37		HELIX 2	H	H	H	H	H	H	R	0
38		HELIX 2	M	M	M	M	M	M	M	1.03426
39		HELIX 2	I	I	V	I	V	V	V	0
40	AS	HELIX 2	I	I	I	F	I	I	A	0
41		HELIX 2	G	G	G	G	A	A	T	0.615724
42		HELIX 2	A	A	A	A	T	T	T	0
43		HELIX 2	Y	Y	Y	Y	Y	Y	Y	0
44	AS	HELIX 2	R	R	R	R	R	R	R	0
45	AS	HELIX 2	I	M	M	M	L	L	L	1.39755
46		HELIX 2	A	A	A	A	G	A	A	0.857581
47		HELIX 2	I	I	I	I	I	I	V	0
48	AS	HELIX 2	S	S	S	S	S	S	G	0
49		HELIX 2	S	S	A	A	T	T	T	0
50		HELIX 2	F	F	L	L	L	L	L	0.425813
51		HELIX 2	I	I	I	I	F	F	F	0
52		HELIX 2	L	L	L	L	L	L	L	0
53		HELIX 2	A	V	V	V	L	A	I	0
54		HELIX 2	P	P	P	P	P	P	P	0
55		HELIX 2	I	I	F	F	V	I	F	0
56		HELIX 2	A	A	A	S	A	A	A	0
57		HELIX 2	Y	Y	Y	Y	Y	F	I	0
58		HELIX 2	I	F	V	I	F	F	F	0
59		HELIX 2	L	L	L	W	W	W	L	0
60		HELIX 2	E	E	E	E	E	E	E	0
61		HELIX 2	R	R	R	R	R	R	R	0
62		HELIX 2	E	K	K	K	K	K	H	0
63		LOOP	I	I	T	T	T	T	N	0.434452
64		LOOP	I	I	R	R	R	R	R
65		LOOP	P	P	P	P	P	P	P
66		LOOP	E	K	Q	Q	K	T	K	0
67		LOOP	I	I	I	L	L	L	L
68		LOOP	T	T	T	T	T	T	T
69		HELIX 3	F	F	F	F	L	L	G	0.385722
70		HELIX 3	R	R	R	M	S	N	R	0.654969
71		HELIX 3	L	L	L	L	I	I	I	0
72		HELIX 3	M	M	M	L	S	L	L	0
73		HELIX 3	V	V	V	C	C	V	C	0
74		HELIX 3	D	D	D	E	Q	Q	S	0
75		HELIX 3	H	H	H	H	L	L	L	0
76		HELIX 3	F	F	F	F	F	F	F	0
77		HELIX 3	I	I	V	I	V	F	F	0
78	AS	HELIX 3	S	S	S	S	S	S	S	0
79	AS	HELIX 3	G	G	G	G	A	A	A	0
80		HELIX 3	L	L	L	L	L	L	L	0
81		HELIX 3	L	L	L	L	F	V	L	0.4711
82	AS	HELIX 3	G	G	G	G	G	G	G	0
83	AS	HELIX 3	A	A	A	A	A	A	T	0.585172
84		HELIX 3	S	S	S	S	S	S	S	1.63339
85		HELIX 3	L	L	L	L	L	L	L	0
86	AS	HELIX 3	M	M	M	M	M	T	V	1.2626
87	AS	HELIX 3	Q	Q	Q	Q	Q	Q	Q	0
88		HELIX 3	F	F	F	F	Y	Y	Y	0
89		HELIX 3	F	F	F	F	F	F	F	0
90	AS	HELIX 3	Y	Y	F	F	Y	F	F	0
91	AS	HELIX 3	L	L	L	L	L	L	L	0
92		HELIX 3	L	L	L	L	L	L	I	0
93		HELIX 3	G	G	G	G	G	G	G	0
94	AS	HELIX 3	L	L	L	L	L	L	L	0
95		HELIX 3	S	S	S	S	S	S	E	0.733051
96		HELIX 3	Y	Y	Y	Y	Y	Y	Y	0
97		LOOP	T	T	T	T	T	T	T	0
98		LOOP	S	S	S	S	S	S	S	0
99	AS	HELIX 4	A	A	A	A	A	A	S	0
100		HELIX 4	T	T	T	T	T	T	T	0
101		HELIX 4	V	V	V	V	L	L	F	1.61853
102	AS	HELIX 4	A	A	S	S	G	A	S	0
103	AS	HELIX 4	C	C	C	M	S	C	L	0
104		HELIX 4	A	A	A	A	A	A	A	0
105	AS	HELIX 4	L	L	L	L	F	F	F	0
106	AS	HELIX 4	V	V	V	V	W	I	S	0
107		HELIX 4	S	S	S	S	A	S	N	2.67066
108		HELIX 4	L	L	M	M	I	M	M	0
109	AS	HELIX 4	M	M	L	L	M	T	V	1.4683
110		HELIX 4	P	P	P	P	P	P	P	0
111		HELIX 4	A	A	A	A	S	A	S	0.92747
112		HELIX 4	I	I	I	I	L	I	V	0
113		HELIX 4	T	T	T	T	T	T	T	0
114		HELIX 4	F	F	F	F	F	F	F	0
115		HELIX 4	A	A	A	A	V	V	A	0.513913
116		HELIX 4	F	F	L	L	M	M	L	0.669956
117		HELIX 4	A	A	A	A	A	A	A	0
118		HELIX 4	L	L	L	L	L	L	L	0
119		HELIX 4	I	I	I	I	I	I	V	1.28238
120		HELIX 4	L	L	F	F	F	F	F	0
121		HELIX 4	R	R	R	R	G	R	R	1.18671
122		HELIX 4	T	T	T	I	F	V	Q	0.482883
123		HELIX 4	E	E	E	E	E	E	E	0
124		HELIX 4	K	K	N	N	K	K	T	0
125		LOOP	I	I	V	A	L	L	L	0.656675
126		LOOP	K	K	K	Q	-	-	-
127		LOOP	S	D	I	N	S	N	N	0
128		LOOP	L	L	L	L	L	M	I	0
129		LOOP	R	K	K	K	K	K	K	0
130		LOOP	T	T	T	S	T	S	S	0
131		LOOP	Q	Q	K	K	K	K	N	0
132		LOOP	A	A	A	A	I	A	V	0.753957
133		LOOP	G	G	G	G	G	G	G	0
134		HELIX 5	M	M	M	V	Y	M	R	0.767559
135		HELIX 5	I	I	L	L	G	G	A	1.60422
136		HELIX 5	K	K	K	K	V	M	K	0
137		HELIX 5	V	V	V	V	V	V	L	0
138		HELIX 5	M	M	I	M	L	M	L	0.478046
139		HELIX 5	G	G	G	G	G	G	G	0
140		HELIX 5	T	T	T	T	T	A	T	0
141		HELIX 5	I	L	L	L	L	L	M	0
142		HELIX 5	I	I	I	I	I	I	I	0.932562
143		HELIX 5	C	C	C	C	S	C	C	0
144		HELIX 5	I	I	I	I	L	I	I	0
145		HELIX 5	S	S	S	M	V	G	C	0.449929
146		HELIX 5	G	G	G	G	G	G	G	0
147		HELIX 5	A	A	A	A	G	A	A	0
148		HELIX 5	L	L	L	M	L	L	L	0
149		HELIX 5	F	F	F	L	L	L	V	0.412926
150		HELIX 5	L	L	L	L	L	L	L	0
151		HELIX 5	T	T	T	T	T	T	T	0
152		HELIX 5	F	F	F	F	M	M	L	0.962619
153		HELIX 5	Y	Y	Y	Y	Y	Y	Y	0
154		LOOP	K	K	K	K	Q	K	K	0
155		LOOP	G	G	G	G	G	G	G	0
156		LOOP	P	P	P	P	I	V	T	0.306703
157		LOOP	H	H	Q	E	P	P	A	0
158		LOOP	I	I	I	L	L	L	L	0
159		LOOP	S	S	S	S	T	T	S	0
160		LOOP	N	N	N	N	N	K	R	0
161		LOOP	S	S	S	P	-	L	E	0.332861
162		LOOP	H	H	H	H	-	-	H	0
163		LOOP	-	-	-	S	-	-	S
164		LOOP	S	S	S	H	S	R	T
165		LOOP	H	H	H	P	P	K	H
166		LOOP	Q	L	S	Q	E	L	M
167		LOOP	E	E	H	A	Q	E	E
168		LOOP	A	A	G	R	A	T	T
169		LOOP	L	L	G	H	A	H	H
170		LOOP	P	P	A	N	N	Q	T
171		LOOP	H	H	S	N	S	L	R
172		LOOP	N	-	H	N	N	I	T
173		LOOP	N	N	N	N	N	N	D
174		LOOP	N	N	N	N	H	N	S
175		LOOP	S	S	N	N	T	N	T
176		LOOP	D	D	D	G	G	H	G
177		LOOP	H	H	Q	H	H	A	A
178		LOOP	N	N	D	D	E	M	M
179		HELIX 6	-	-	K	Q	-	K	-
180		HELIX 6	T	T	A	T	-	P	T	0.37939
181		HELIX 6	K	K	N	K	-	E	Q	0
182		HELIX 6	N	N	N	K	N	N	K	0.869563
183		HELIX 6	W	W	W	W	W	W	W	0
184		HELIX 6	L	L	L	L	I	I	A	0.461677
185		HELIX 6	L	L	L	L	K	I	M	0
186		HELIX 6	G	G	G	G	G	G	G	0
187		HELIX 6	C	C	C	C	C	C	S	1.17836
188		HELIX 6	L	L	L	L	F	V	I	0.429743
189		HELIX 6	Y	Y	Y	Y	F	L	M	0
190	AS	HELIX 6	L	L	L	L	L	L	L	0
191		HELIX 6	T	V	T	V	L	F	V	0.330159
192		HELIX 6	I	I	I	I	T	A	I	0
193	AS	HELIX 6	G	G	G	G	G	G	S	0
194	AS	HELIX 6	T	I	T	T	V	S	I	0.523563
195		HELIX 6	V	V	V	V	V	S	I	0.349688
196		HELIX 6	L	L	L	L	L	C	I	0
197	AS	HELIX 6	I	L	L	L	F	F	W	1.30031
198		HELIX 6	S	S	S	S	S	G	S	0
199		HELIX 6	L	L	L	L	S	S	S	0
200	AS	HELIX 6	W	W	W	W	W	W	W	0
201	AS	HELIX 6	I	I	M	M	M	M	F	2.02026
202		HELIX 6	L	L	L	L	L	L	I	0
203		HELIX 6	F	F	F	F	I	I	V	0
204	AS	HELIX 6	Q	Q	Q	Q	Q	Q	Q	0
205		HELIX 6	G	G	G	G	A	A	A	0
206		HELIX 6	T	T	T	K	K	K	K	0.458908
207		HELIX 6	L	L	L	L	I	V	I	0
208		HELIX 6	S	S	S	S	N	N	S	0.557229
209		HELIX 6	I	I	I	F	V	E	R	0.82932
210		HELIX 6	K	K	K	K	K	K	V	0.398613
211		LOOP	Y	Y	Y	Y	Y	Y	Y	0
212		LOOP	P	P	P	P	P	P	P	0
213		LOOP	C	C	C	G	C	C	C	0
214		LOOP	-	-	-	N	-	-	-
215		HELIX 7	K	K	K	K	P	Q	Q	0
216		HELIX 7	F	F	Y	Y	Y	Y	Y	0
217		HELIX 7	S	S	S	S	S	S	T	0
218		HELIX 7	S	S	S	S	S	S	S	0
219	AS	HELIX 7	T	T	T	T	T	T	T	0
220		HELIX 7	C	C	C	C	V	V	T	0.752948
221		HELIX 7	L	L	L	L	I	V	I	0
222	AS	HELIX 7	M	M	M	M	L	L	L	0.837504
223	AS	HELIX 7	S	S	S	S	S	S	S	0
224		HELIX 7	I	I	I	V	V	F	F	0
225		HELIX 7	F	F	F	F	F	F	F	0
226	AS	HELIX 7	A	A	A	A	G	G	G	0
227		HELIX 7	A	A	A	S	T	T	V	1.34309
228		HELIX 7	F	F	F	F	L	I	I	0
229		HELIX 7	Q	Q	Q	Q	Q	Q	Q	0
230		HELIX 7	C	C	C	C	C	C	S	1.3688
231		HELIX 7	A	A	A	A	A	A	A	0
232		HELIX 7	L	L	L	I	L	L	L	0.450641
233		HELIX 7	L	L	L	L	L	L	L	0
234		HELIX 7	S	S	S	S	S	S	S	0
235		HELIX 7	L	L	L	L	L	L	L	0
236		HELIX 7	Y	Y	Y	Y	I	I	I	0
237		HELIX 7	K	K	K	K	K	K	S	1.05167
238		LOOP	S	S	S	S	T	S	E	0.757758
239		LOOP	R	R	R	R	R	R	R	0
240		LOOP	D	D	D	D	H	D	S	0.743097
241		LOOP	V	L	V	V	L	I	T	0.394926
242		LOOP	K	K	N	K	E	T	S	0.975411
243		LOOP	D	H	D	D	D	A	M	0.802932
244		LOOP	W	W	W	W	W	W	W	0
245		LOOP	I	I	I	I	I	I	V	0
246		LOOP	I	I	I	I	L	L	V	0
247		LOOP	D	D	D	E	R	T	K	0
248		LOOP	D	D	D	D	D	D	D	1.37229
249		HELIX 8	R	G	R	K	E	K	K	0
250		HELIX 8	F	F	F	F	L	L	F	0.547156
251		HELIX 8	V	V	V	V	T	D	Q	0.770137
252		HELIX 8	I	I	I	I	I	I	V	0
253		HELIX 8	G	G	T	L	I	V	L	0.34486
254		HELIX 8	V	V	V	V	T	T	A	0
255		HELIX 8	I	I	I	T	V	I	L	0.584636
256		HELIX 8	V	I	I	L	V	V	L	0
257		HELIX 8	Y	Y	Y	Y	I	Y	Y	0
258	AS	HELIX 8	A	A	A	A	A	A	S
259		HELIX 8	G	G	G	G	G	G	G	0
260		HELIX 8	V	V	V	I	V	A	I	0
261		HELIX 8	I	I	V	V	V	V	V	0
262	AS	HELIX 8	G	G	G	G	A	A	G	0
263	AS	HELIX 8	Q	Q	Q	Q	Q	Q	S	7.5916
264		HELIX 8	A	A	A	A	G	G	G	0
265		HELIX 8	M	M	M	M	M	I	L	0.843591
266	AS	HELIX 8	S	S	T	S	C	C	C	0
267	AS	HELIX 8	T	T	T	T	T	T	Y	2.44365
268		HELIX 8	V	V	V	V	V	V	V	0
269	AS	HELIX 8	S	A	A	V	G	G	G	0
270	AS	HELIX 8	V	A	T	T	M	T	M	1.19093
271	AS	HELIX 8	T	T	T	S	S	S	S	0
272		HELIX 8	W	W	W	W	W	W	W	0
273	AS	HELIX 8	G	G	G	S	C	C	C	0
274		HELIX 8	V	I	I	I	I	I	L	2.05036
275		HELIX 8	K	N	K	K	K	R	R	0
276		HELIX 8	K	R	K	M	Q	K	Q	0
277		HELIX 8	L	L	L	T	Q	R	R	0
278		LOOP	G	G	G	G	G	G	G	0
279		HELIX 9	A	A	A	A	P	P	A	0
280		HELIX 9	V	V	V	V	V	I	V	0
281		HELIX 9	F	F	F	F	V	F	F	0
282	AS	HELIX 9	V	A	A	V	S	T	T	0
283		HELIX 9	S	S	S	S	S	S	S	0
284		HELIX 9	A	A	A	T	S	I	S	1.85804
285		HELIX 9	I	I	F	F	F	F	F	0
286	AS	HELIX 9	M	M	F	S	S	T	I	0
287		HELIX 9	P	P	P	P	P	P	P	0
288		HELIX 9	I	V	L	V	V	V	L	1.005
289	AS	HELIX 9	A	S	T	S	V	G	I	0.707324
290		HELIX 9	L	L	L	L	L	L	Q	7.02078
291		HELIX 9	I	I	I	V	M	I	V	0
292		HELIX 9	S	S	S	A	S	F	F	0
293	AS	HELIX 9	A	A	A	A	A	A	A	0
294		HELIX 9	S	T	T	T	T	T	A	3.66207
295		HELIX 9	L	L	L	L	V	L	I	0.602855
296		HELIX 9	F	F	F	F	F	F	F	0
297		HELIX 9	D	D	D	D	D	D	S	0
298		HELIX 9	F	F	F	F	F	F	F	0
299		HELIX 9	I	L	L	L	L	L	S	1.39022
300		HELIX 9	I	I	I	I	I	I	F	0
301		HELIX 9	L	L	L	L	L	L	L	0
302		LOOP	H	H	H	H	H	H	H	0
303		LOOP	T	T	T	S	R	R	E	2.35798
304		LOOP	P	P	P	P	E	Q	Q	0.670879
305		LOOP	L	L	L	L	I	I	I	0
306		LOOP	Y	Y	Y	Y	Y	F	Y	0
307		HELIX 10	L	L	L	L	L	L	C	0
308		HELIX 10	G	G	G	G	G	G	G	0
309		HELIX 10	S	S	S	S	S	S	S	0
310		HELIX 10	L	V	V	I	V	V	V	0
311		HELIX 10	I	I	I	L	I	V	I	0.543063
312		HELIX 10	G	G	G	G	G	G	G	0
313		HELIX 10	S	S	S	S	S	S	S	0
314		HELIX 10	V	V	L	V	V	G	M	0
315		HELIX 10	G	G	V	V	V	V	V	0.591999
316		HELIX 10	T	T	T	T	V	V	I	0
317		HELIX 10	I	I	I	I	V	I	I	0
318		HELIX 10	T	I	T	T	I	F	V	0
319		HELIX 10	G	G	G	G	G	G	G	0
320		HELIX 10	L	L	L	L	L	L	L	0
321		HELIX 10	Y	Y	Y	Y	Y	Y	Y	0
322		HELIX 10	V	V	M	V	I	I	I	0
323		HELIX 10	F	F	F	F	F	F	L	2.05412
324		HELIX 10	L	L	L	L	L	L	L	0
325		HELIX 10	W	W	W	W	W	L	W	0
326		C-TERMINUS	G	G	G	G	S	G	G	0
327		C-TERMINUS	K	K	K	R	R	K	K	0
328		C-TERMINUS	N	N	N	K	S	V	S	0
329		C-TERMINUS	K	K	K	N	K	R	K	0
330		C-TERMINUS	D	E	E	E	Q	L	D	0
331		C-TERMINUS	M	T	T	T	I	M	K	0.781038
332		C-TERMINUS	E	E	E	D	V	K	S
333		C-TERMINUS	A	A	S	Q	E	E	A
334		C-TERMINUS	-	D	S	S	C	E	S
335		C-TERMINUS	-	I	-	V	K	C	V
336		C-TERMINUS	-	-	-	S	I	E	T
337		C-TERMINUS	-	T	T	K	M	K	K
338		C-TERMINUS	-	T	A	T	K	K	Q
339		C-TERMINUS	-	L	L	L	L	L	E
340		C-TERMINUS	-	S	S	N	P	P	P
341		C-TERMINUS	-	S	S	S	T	C	L
342		C-TERMINUS	-	R	G	S	N	R	D
343		C-TERMINUS	-	M	M	Q	T	F	L
344		C-TERMINUS	-	N	D	F	V	N	D
345		C-TERMINUS	-	N	N	S	E	E	I
346		C-TERMINUS	-	E	E	Q	E	D	E
347		C-TERMINUS	-	D	A	N	E	D	G
348		C-TERMINUS	-	Q	Q	K	K	Q	C
349		C-TERMINUS	-	R	Y	D	E	E	G
350		C-TERMINUS	-	V	T	N	E	E	T
351		C-TERMINUS	-	-	T	E	E	D	A
352		C-TERMINUS	-	-	P	D	G	D	P
353		C-TERMINUS	-	-	N	H	R	D	K
354		C-TERMINUS	-	-	K	T	T	E	E
355		C-TERMINUS	-	-	D	I	N	Q	L
356		C-TERMINUS	-	-	N	A	V	Y	N
357		C-TERMINUS	-	-	D	N	N	K	S
358		C-TERMINUS	-	-	S	H	N	K	T
359		C-TERMINUS	-	-	K	K	G	G	A
360		C-TERMINUS	-	-	S	D	Q	H	H
		C-TERMINUS	-	-	P	-	L	L	Q
361		C-TERMINUS	-	-	V	T	L	M	V
362		C-TERMINUS	-	-	-	N	V	V	S
363		C-TERMINUS	-	-	-	L	I	V	A
364		C-TERMINUS	-	-	-	P	P	P	K
365		C-TERMINUS	-	-	-	V	M	M	-
		C-TERMINUS	-	-	-	-	T	T	-
		C-TERMINUS	-	-	-	-	P	P	-

## Sheet: Primer list
Name	Direction	Sequence (5' -> 3')	Comment
UT29_FLAG_FW	Forward	GGCTTAAUATGGACTACAAAGACGATGACGACAAGATGATGAAGGAAGAACAATGGGCAC	Start of UT29 with overhang to PNB1 vector (5' USER tail) and a FLAG tag upstream of the start of UT29 Same as UT29_FW, just also with a FLAG tag.
UT29#R44A_RV1	Reverse	ATAGCCAUTGCATAAGCACCAAAGATCATATGG	Contains mutation of R44 to A44 and overhang to fuse with T29#R44A_RV1
UT29#R44A_FW1	Forward	ATGGCTAUTTCTGCTCTAATCTTGGTTCCG	Contains overhang to fuse with UT29#R44A_FW1
UT29_RV	Reverse	GGTTTAAUTCAAACGGGCAAATTAGTATCC	End of UT29 with overhang to PNB1 vector (3' USER tail)
UT29_FW	Forward	GGCTTAAUATGATGAAGGAAGAACAATGGGCAC	Start of UT29 with overhang to PNB1 vector (5' USER tail). Same as UT29_FLAG_FW, just without the FLAG tag
UT29#G21S_FW	Forward	AACGCTCUCGTTAAGAAAGCACTTGATGTTGG	Introduce the mutation G21S in UT29 together with UT29#G21S_RV
UT29#G21S_RV	Reverse	AGAGCGTUCACTGAACTCATTGCAACACTTG	Introduce the mutation G21S in UT29 together with UT29#G21S_FW
UT29#V27F_FW	Forward	AATGGGAUCAGTGAACGCTCTCTTCAAGAAAG	Introduce the mutation V27F in UT29 together with UT29#9V27F_RV
UT29#9V27F_RV	Reverse	ATCCCATUGCAACACTTGATATTAACATTACTATCAC	Introduce the mutation V27F in UT29 together with UT29#V27F_FW
UT29#A83T_FW	Forward	AGCGGATUACTTGGGACAAGTTTGATGC	Introduce the mutation A83T in UT29 together with UT29#A83T_RV
UT29#A83T_RV	Reverse	AATCCGCUGATGAAATGTTCGCACAAAAGC	Introduce the mutation A83T in UT29 together with UT29#A83T_FW
UT29#M86V_FW	Forward	AGCGGATUACTTGGGGCAAGTTTGGTGC	Introduce the mutation M86V in UT29 together with UT29#M86V_RV
UT29#M86V_RV	Reverse	AATCCGCUGATGAAATGTTCGCACAAAAGC	Introduce the mutation M86V in UT29 together with UT29#M86V_FW
UT29#L109V_FW	Forward	ATGGCTCUAGTTAGCATGGTTCCTGCTATC	Introduce the mutation L109V in UT29 together with UT29#L109V_RV
UT29#L109V_RV	Reverse	AGAGCCAUCGAAACAGTTGCTGACGTGTACG	Introduce the mutation L109V in UT29 together with UT29#L109V_FW
UT29#T194I_FW	Forward	ATTTAGTCAUTGGGATCGTGTTGTTGTCTCTATGG	Introduce the mutation T194I in UT29 together with UT29#T194I_RV
UT29#T194I_RV	Reverse	ATGACTAAAUAAAGACAGCCTAGAAGCCATTTC	Introduce the mutation T194I in UT29 together with UT29#T194I_FW
UT29#L197W_FW	Forward	ACAGTGTUGTGGTCTCTATGGATGTTGTTTC	Introduce the mutation L197W in UT29 together with UT29#L197W_RV
UT29#L197W_RV	Reverse	AACACTGUCCCAATGACTAAATAAAGACAGCCTAG	Introduce the mutation L197W in UT29 together with UT29#L197W_FW
UT29#M201F_FW	Forward	AGTGTTGTUGTCTCTATGGTTCTTGTTTCAAGG	Introduce the mutation M201F in UT29 together with UT29#M201F_RV
UT29#M201F_RV	Reverse	AACAACACUGTCCCAATGACTAAATAAAGACAGCCTAG	Introduce the mutation M201F in UT29 together with UT29#M201F_FW
UT29#Q263S_FW	Forward	ACAGTGGUAACGTCATGGTCCATAAAAATG	Introduce the mutation Q263S in UT29 together with UT29#Q263S_RV
UT29#Q263S_RV	Reverse	ACCACTGUCGACATCGCCGATCCCACTATTC	Introduce the mutation Q263S in UT29 together with UT29#Q263S_FW
UT29#T267Y_FW	Forward	AGCGATGUCGTACGTGGTAACGTCATGGTCC	Introduce the mutation T267Y in UT29 together with UT29#T267Y_RV
UT29#T267Y_RV	Reverse	ACATCGCUTGTCCCACTATTCCAGCGTAAAG	Introduce the mutation T267Y in UT29 together withUT29#T267Y_FW
UT29#S289I_FW	Forward	ATTCTCGUCGCCGCTACGTTATTCGATTTC	Introduce the mutation S289I in UT29 together with UT29#S289I_RV
UT29#S289I_RV	Reverse	ACGAGAAUGACGGGGCTGAATGTTGAGAC	Introduce the mutation S289I in UT29 together with UT29#S289I_FW
UT2911#F201M_FW	Forward	ATCGTGTUGTGGTCTCTATGGATGTTGTTTCAAGG	Introduce F201M in UT29_11aa_to_T32 (M back) together with UT2911#F201M_RV
UT2911#F201M_RV	Reverse	AACACGAUCCCAATGACTAAATAAAGACAGCCTAG	Introduce F201M in UT29_11aa_to_T32 (M back) together with UT2911#F201M_FW
pNB1_seq_fw	Forward	TAATACGACTCACTATAGGG	Primer locates outside USER-site. Same sequence as the T7 promoter
pNB1_seq_rv	Reverse	ATCCATGGTCTCGGGCAGATCT	Primer locates outside USER-site

## Sheet: Mut aa sequence list
Name	Nucleotide sequence	Peptide aa sequence
UT29	ATGATGAAGGAAGAACAATGGGCACCAGTGATAGTAATGTTAATATCAAGTGTTGCAATGGGATCAGTGAACGCTCTCGTTAAGAAAGCACTTGATGTTGGTGTTAACCATATGATCTTTGGTGCTTATAGAATGGCTATTTCTGCTCTAATCTTGGTTCCGTTTTCTTATATTTGGGAGAGGAAAACAAGGCCACAACTAACGTTCATGCTTTTGTGCGAACATTTCATCAGCGGATTACTTGGGGCAAGTTTGATGCAATTTTTCTTTTTACTTGGGCTTTCGTACACGTCAGCAACTGTTTCGATGGCTCTAGTTAGCATGTTACCTGCTATCACCTTTGCGTTAGCCCTTATTTTCCGGATAGAGAATGCGCAAAACCTAAAGAGCAAAGCAGGC…	MMKEEQWAPVIVMLISSVAMGSVNALVKKALDVGVNHMIFGAYRMAISALILVPFSYIWERKTRPQLTFMLLCEHFISGLLGASLMQFFFLLGLSYTSATVSMALVSMLPAITFALALIFRIENAQNLKSKAGVLKVMGTLICIMGAMLLTFYKGPELSNPHSHPQARHNNNNNNGHDQTKKWLLGCLYLVIGTVLLSLWMLFQGKLSFKYPGNKYSSTCLMSVFASFQCAILSLYKSRDVKDWIIEDKFVILVTLYAGIVGQAMSTVVTSWSIKMTGAVFVSTFSPVSLVAATLFDFLILHSPLYLGSILGSVVTITGLYVFLWGRKNETDQSVSKTLNSSQFSQNKDNEDHTIANHKDTNLPV*
UT32	ATGGTAAAGTTTGATACAAAACTATGGAAGGCTGTGCTTATGATGTCCATGATCAACATTGGTTTAAGTGTTGTAAACGTTATGTTCAAGAAGATGATTGATGAAGGACTTAACCGTATGGTCGCGACCACTTACCGACTTGCTGTAGGAACTCTGTTCTTGATACCATTCGCGATTTTCTTGGAAAGACATAACAGGCCAAAACTCACGGGTAGGATCTTGTGTTCACTCTTCTTTAGCGCTCTTCTGGGGACAAGTTTGGTGCAATACTTCTTTCTTATTGGACTAGAGTATACATCTTCAACTTTTTCCTTAGCGTTTAGCAACATGGTTCCTTCGGTTACATTTGCCTTGGCTCTCGTCTTTAGGCAAGAGACGCTGAACATCAAGAGCAACGTA…	MVKFDTKLWKAVLMMSMINIGLSVVNVMFKKMIDEGLNRMVATTYRLAVGTLFLIPFAIFLERHNRPKLTGRILCSLFFSALLGTSLVQYFFLIGLEYTSSTFSLAFSNMVPSVTFALALVFRQETLNIKSNVGRAKLLGTMICICGALVLTLYKGTALSREHSTHMETHTRTDSTGAMTQKWAMGSIMLVISIIIWSSWFIVQAKISRVYPCQYTSTTILSFFGVIQSALLSLISERSTSMWVVKDKFQVLALLYSGIVGSGLCYVGMSWCLRQRGAVFTSSFIPLIQVFAAIFSFSFLHEQIYCGSVIGSMVIIVGLYILLWGKSKDKSASVTKQEPLDLDIEGCGTAPKELNSTAHQVSAK*
UT29_UT32-11	ATGATGAAGGAAGAACAATGGGCACCAGTGATAGTAATGTTAATATCAAGTGTTGCAATGAGTTCAGTGAACGCTCTCTTCAAGAAAGCACTTGATGTTGGTGTTAACCATATGATCTTTGGTGCTTATAGAATGGCTATTTCTGCTCTAATCTTGGTTCCGTTTTCTTATATTTGGGAGAGGAAAACAAGGCCACAACTAACGTTCATGCTTTTGTGCGAACATTTCATCAGCGGATTACTTGGGACAAGTTTGGTGCAATTTTTCTTTTTACTTGGGCTTTCGTACACGTCAGCAACTGTTTCGATGGCTCTAGTTAGCATGGTTCCTGCTATCACCTTTGCGTTAGCCCTTATTTTCCGGATAGAGAATGCGCAAAACCTAAAGAGCAAAGCAGGC…	MMKEEQWAPVIVMLISSVAMSSVNALFKKALDVGVNHMIFGAYRMAISALILVPFSYIWERKTRPQLTFMLLCEHFISGLLGTSLVQFFFLLGLSYTSATVSMALVSMVPAITFALALIFRIENAQNLKSKAGVLKVMGTLICIMGAMLLTFYKGPELSNPHSHPQARHNNNNNNGHDQTKKWLLGCLYLVIGIVLWSLWFLFQGKLSFKYPGNKYSSTCLMSVFASFQCAILSLYKSRDVKDWIIEDKFVILVTLYAGIVGSAMSYVVTSWSIKMTGAVFVSTFSPVILVAATLFDFLILHSPLYLGSILGSVVTITGLYVFLWGRKNETDQSVSKTLNSSQFSQNKDNEDHTIANHKDTNLPV*
UT29_UT32-pocket	ATGATGAAGGAAGAACAATGGGCACCAGTGATAGTAATGTTAATAATCAACGTTGCATTAAGTTCAGTGAACGCTCTCTTCAAGAAAGCACTTGATGTTGGTGTTAACCATATGATCGCGGGTGCTTATAGACTTGCTATTGGAGCTCTAATCTTGGTTCCGTTTTCTTATATTTGGGAGAGGAAAACAAGGCCACAACTAACGTTCATGCTTTTGTGCGAACATTTCATCAGCGCTTTACTTGGGACAAGTTTGGTGCAATTTTTCTTTTTACTTGGGCTTTCGTACACGTCATCAACTGTTTCGTTAGCTTTTAGCAGCATGGTTCCTGCTATCACCTTTGCGTTAGCCCTTATTTTCCGGATAGAGAATGCGCAAAACCTAAAGAGCAAAGCAGGC…	MMKEEQWAPVIVMLIINVALSSVNALFKKALDVGVNHMIAGAYRLAIGALILVPFSYIWERKTRPQLTFMLLCEHFISALLGTSLVQFFFLLGLSYTSSTVSLAFSSMVPAITFALALIFRIENAQNLKSKAGVLKVMGTLICIMGAMLLTFYKGPELSNPHSHPQARHNNNNNNGHDQTKKWLLGCLYLVISIVLWSLWFLFQGKLSFKYPGNKYSSTCLLSVFGSFQCAILSLYKSRDVKDWIIEDKFVILVTLYSGIVGSAMCYVGMSWCIKMTGAVFTSTFIPVILVAATLFDFLILHSPLYLGSILGSVVTITGLYVFLWGRKNETDQSVSKTLNSSQFSQNKDNEDHTIANHKDTNLPV*
UT32_UT29-11	ATGGTAAAGTTTGATACAAAACTATGGAAGGCTGTGCTTATGATGTCCATGATCAACATTGGTTTAGGAGTTGTAAACGTTATGGTTAAGAAGATGATTGATGAAGGACTTAACCGTATGGTCGCGACCACTTACCGACTTGCTGTAGGAACTCTGTTCTTGATACCATTCGCGATTTTCTTGGAAAGACATAACAGGCCAAAACTCACGGGTAGGATCTTGTGTTCACTCTTCTTTAGCGCTCTTCTGGGGGCAAGTTTGATGCAATACTTCTTTCTTATTGGACTAGAGTATACATCTTCAACTTTTTCCTTAGCGTTTAGCAACATGTTACCTTCGGTTACATTTGCCTTGGCTCTCGTCTTTAGGCAAGAGACGCTGAACATCAAGAGCAACGTA…	MVKFDTKLWKAVLMMSMINIGLGVVNVMVKKMIDEGLNRMVATTYRLAVGTLFLIPFAIFLERHNRPKLTGRILCSLFFSALLGASLMQYFFLIGLEYTSSTFSLAFSNMLPSVTFALALVFRQETLNIKSNVGRAKLLGTMICICGALVLTLYKGTALSREHSTHMETHTRTDSTGAMTQKWAMGSIMLVISTIILSSWMIVQAKISRVYPCQYTSTTILSFFGVIQSALLSLISERSTSMWVVKDKFQVLALLYSGIVGQGLCTVGMSWCLRQRGAVFTSSFIPLSQVFAAIFSFSFLHEQIYCGSVIGSMVIIVGLYILLWGKSKDKSASVTKQEPLDLDIEGCGTAPKELNSTAHQVSAK*
UT29_clade1-3cons	ATGATGAAGGAAGAACAATGGGCACCAGTGATAGTAATGTTAATATCAAGTGTTGCAATGGGATCAGTGAACGCTCTCGTTAAGAAAGCACTTGATGTTGGTGTTAACCATATGATCTTTGGTGCTTATGCAATGGCTATTTCTGCTCTAATCTTGGTTCCGTTTTCTTATATTTGGGAGAGGAAAACAAGGCCACAACTAACGTTCATGCTTTTGTGCGAACATTTCATCAGCGGATTACTTGGGGCAAGTTTGATGCAATTTTTCTTTTTACTTGGGCTTTCGTACACGTCAGCAACTGTTTCGATGGCTCTAGTTAGCATGTTACCTGCTATCACCTTTGCGTTAGCCCTTATTTTCCGGATAGAGAATGCGCAAAACCTAAAGAGCAAAGCAGGC…	MMKEEQWAPVIVMLISSVAMGSVNALVKKALDVGVNHMIFGAYAMAISALILVPFSYIWERKTRPQLTFMLLCEHFISGLLGASLMQFFFLLGLSYTSATVSMALVSMLPAITFALALIFRIENAQNLKSKAGVLKVMGTLICIMGAMLLTFYKGPELSNPHSHPQARHNNNNNNGHDQTKKWLLGCLYLVIGTVLLSLAMLFAGKLSFKYPGNKYSSTCLMSVFASFQCAILSLYKSRDVKDWIIEDKFVILVTLYAGIVGQAMSTVVTSWSIKMTGAVFVSTFSPVSLVAATLFDFLILHSPLYLGSILGSVVTITGLYVFLWGRKNETDQSVSKTLNSSQFSQNKDNEDHTIANHKDTNLPV*
UT29 FLAG	ATGGACTACAAAGACGATGACGACAAGATGATGAAGGAAGAACAATGGGCACCAGTGATAGTAATGTTAATATCAAGTGTTGCAATGGGATCAGTGAACGCTCTCGTTAAGAAAGCACTTGATGTTGGTGTTAACCATATGATCTTTGGTGCTTATAGAATGGCTATTTCTGCTCTAATCTTGGTTCCGTTTTCTTATATTTGGGAGAGGAAAACAAGGCCACAACTAACGTTCATGCTTTTGTGCGAACATTTCATCAGCGGATTACTTGGGGCAAGTTTGATGCAATTTTTCTTTTTACTTGGGCTTTCGTACACGTCAGCAACTGTTTCGATGGCTCTAGTTAGCATGTTACCTGCTATCACCTTTGCGTTAGCCCTTATTTTCCGGATAGAGAAT…	MDYKDDDDKMMKEEQWAPVIVMLISSVAMGSVNALVKKALDVGVNHMIFGAYRMAISALILVPFSYIWERKTRPQLTFMLLCEHFISGLLGASLMQFFFLLGLSYTSATVSMALVSMLPAITFALALIFRIENAQNLKSKAGVLKVMGTLICIMGAMLLTFYKGPELSNPHSHPQARHNNNNNNGHDQTKKWLLGCLYLVIGTVLLSLWMLFQGKLSFKYPGNKYSSTCLMSVFASFQCAILSLYKSRDVKDWIIEDKFVILVTLYAGIVGQAMSTVVTSWSIKMTGAVFVSTFSPVSLVAATLFDFLILHSPLYLGSILGSVVTITGLYVFLWGRKNETDQSVSKTLNSSQFSQNKDNEDHTIANHKDTNLPV*
UT29#R44A	ATGATGAAGGAAGAACAATGGGCACCAGTGATAGTAATGTTAATATCAAGTGTTGCAATGGGATCAGTGAACGCTCTCGTTAAGAAAGCACTTGATGTTGGTGTTAACCATATGATCTTTGGTGCTTATGCAATGGCTATTTCTGCTCTAATCTTGGTTCCGTTTTCTTATATTTGGGAGAGGAAAACAAGGCCACAACTAACGTTCATGCTTTTGTGCGAACATTTCATCAGCGGATTACTTGGGGCAAGTTTGATGCAATTTTTCTTTTTACTTGGGCTTTCGTACACGTCAGCAACTGTTTCGATGGCTCTAGTTAGCATGTTACCTGCTATCACCTTTGCGTTAGCCCTTATTTTCCGGATAGAGAATGCGCAAAACCTAAAGAGCAAAGCAGGC…	MMKEEQWAPVIVMLISSVAMGSVNALVKKALDVGVNHMIFGAYAMAISALILVPFSYIWERKTRPQLTFMLLCEHFISGLLGASLMQFFFLLGLSYTSATVSMALVSMLPAITFALALIFRIENAQNLKSKAGVLKVMGTLICIMGAMLLTFYKGPELSNPHSHPQARHNNNNNNGHDQTKKWLLGCLYLVIGTVLLSLWMLFQGKLSFKYPGNKYSSTCLMSVFASFQCAILSLYKSRDVKDWIIEDKFVILVTLYAGIVGQAMSTVVTSWSIKMTGAVFVSTFSPVSLVAATLFDFLILHSPLYLGSILGSVVTITGLYVFLWGRKNETDQSVSKTLNSSQFSQNKDNEDHTIANHKDTNLPV*
UT29_UT32-11#F201M	ATGATGAAGGAAGAACAATGGGCACCAGTGATAGTAATGTTAATATCAAGTGTTGCAATGAGTTCAGTGAACGCTCTCTTCAAGAAAGCACTTGATGTTGGTGTTAACCATATGATCTTTGGTGCTTATAGAATGGCTATTTCTGCTCTAATCTTGGTTCCGTTTTCTTATATTTGGGAGAGGAAAACAAGGCCACAACTAACGTTCATGCTTTTGTGCGAACATTTCATCAGCGGATTACTTGGGACAAGTTTGGTGCAATTTTTCTTTTTACTTGGGCTTTCGTACACGTCAGCAACTGTTTCGATGGCTCTAGTTAGCATGGTTCCTGCTATCACCTTTGCGTTAGCCCTTATTTTCCGGATAGAGAATGCGCAAAACCTAAAGAGCAAAGCAGGC…	MMKEEQWAPVIVMLISSVAMSSVNALFKKALDVGVNHMIFGAYRMAISALILVPFSYIWERKTRPQLTFMLLCEHFISGLLGTSLVQFFFLLGLSYTSATVSMALVSMVPAITFALALIFRIENAQNLKSKAGVLKVMGTLICIMGAMLLTFYKGPELSNPHSHPQARHNNNNNNGHDQTKKWLLGCLYLVIGIVLWSLWMLFQGKLSFKYPGNKYSSTCLMSVFASFQCAILSLYKSRDVKDWIIEDKFVILVTLYAGIVGSAMSYVVTSWSIKMTGAVFVSTFSPVILVAATLFDFLILHSPLYLGSILGSVVTITGLYVFLWGRKNETDQSVSKTLNSSQFSQNKDNEDHTIANHKDTNLPV*
UT29#G21S	ATGATGAAGGAAGAACAATGGGCACCAGTGATAGTAATGTTAATATCAAGTGTTGCAATGAGTTCAGTGAACGCTCTCGTTAAGAAAGCACTTGATGTTGGTGTTAACCATATGATCTTTGGTGCTTATAGAATGGCTATTTCTGCTCTAATCTTGGTTCCGTTTTCTTATATTTGGGAGAGGAAAACAAGGCCACAACTAACGTTCATGCTTTTGTGCGAACATTTCATCAGCGGATTACTTGGGGCAAGTTTGATGCAATTTTTCTTTTTACTTGGGCTTTCGTACACGTCAGCAACTGTTTCGATGGCTCTAGTTAGCATGTTACCTGCTATCACCTTTGCGTTAGCCCTTATTTTCCGGATAGAGAATGCGCAAAACCTAAAGAGCAAAGCAGGC…	MMKEEQWAPVIVMLISSVAMSSVNALVKKALDVGVNHMIFGAYRMAISALILVPFSYIWERKTRPQLTFMLLCEHFISGLLGASLMQFFFLLGLSYTSATVSMALVSMLPAITFALALIFRIENAQNLKSKAGVLKVMGTLICIMGAMLLTFYKGPELSNPHSHPQARHNNNNNNGHDQTKKWLLGCLYLVIGTVLLSLWMLFQGKLSFKYPGNKYSSTCLMSVFASFQCAILSLYKSRDVKDWIIEDKFVILVTLYAGIVGQAMSTVVTSWSIKMTGAVFVSTFSPVSLVAATLFDFLILHSPLYLGSILGSVVTITGLYVFLWGRKNETDQSVSKTLNSSQFSQNKDNEDHTIANHKDTNLPV*
UT29#V27F	ATGATGAAGGAAGAACAATGGGCACCAGTGATAGTAATGTTAATATCAAGTGTTGCAATGGGATCAGTGAACGCTCTCTTCAAGAAAGCACTTGATGTTGGTGTTAACCATATGATCTTTGGTGCTTATAGAATGGCTATTTCTGCTCTAATCTTGGTTCCGTTTTCTTATATTTGGGAGAGGAAAACAAGGCCACAACTAACGTTCATGCTTTTGTGCGAACATTTCATCAGCGGATTACTTGGGGCAAGTTTGATGCAATTTTTCTTTTTACTTGGGCTTTCGTACACGTCAGCAACTGTTTCGATGGCTCTAGTTAGCATGTTACCTGCTATCACCTTTGCGTTAGCCCTTATTTTCCGGATAGAGAATGCGCAAAACCTAAAGAGCAAAGCAGGC…	MMKEEQWAPVIVMLISSVAMGSVNALFKKALDVGVNHMIFGAYRMAISALILVPFSYIWERKTRPQLTFMLLCEHFISGLLGASLMQFFFLLGLSYTSATVSMALVSMLPAITFALALIFRIENAQNLKSKAGVLKVMGTLICIMGAMLLTFYKGPELSNPHSHPQARHNNNNNNGHDQTKKWLLGCLYLVIGTVLLSLWMLFQGKLSFKYPGNKYSSTCLMSVFASFQCAILSLYKSRDVKDWIIEDKFVILVTLYAGIVGQAMSTVVTSWSIKMTGAVFVSTFSPVSLVAATLFDFLILHSPLYLGSILGSVVTITGLYVFLWGRKNETDQSVSKTLNSSQFSQNKDNEDHTIANHKDTNLPV*
UT29#A83T	ATGATGAAGGAAGAACAATGGGCACCAGTGATAGTAATGTTAATATCAAGTGTTGCAATGGGATCAGTGAACGCTCTCGTTAAGAAAGCACTTGATGTTGGTGTTAACCATATGATCTTTGGTGCTTATAGAATGGCTATTTCTGCTCTAATCTTGGTTCCGTTTTCTTATATTTGGGAGAGGAAAACAAGGCCACAACTAACGTTCATGCTTTTGTGCGAACATTTCATCAGCGGATTACTTGGGACAAGTTTGATGCAATTTTTCTTTTTACTTGGGCTTTCGTACACGTCAGCAACTGTTTCGATGGCTCTAGTTAGCATGTTACCTGCTATCACCTTTGCGTTAGCCCTTATTTTCCGGATAGAGAATGCGCAAAACCTAAAGAGCAAAGCAGGC…	MMKEEQWAPVIVMLISSVAMGSVNALVKKALDVGVNHMIFGAYRMAISALILVPFSYIWERKTRPQLTFMLLCEHFISGLLGTSLMQFFFLLGLSYTSATVSMALVSMLPAITFALALIFRIENAQNLKSKAGVLKVMGTLICIMGAMLLTFYKGPELSNPHSHPQARHNNNNNNGHDQTKKWLLGCLYLVIGTVLLSLWMLFQGKLSFKYPGNKYSSTCLMSVFASFQCAILSLYKSRDVKDWIIEDKFVILVTLYAGIVGQAMSTVVTSWSIKMTGAVFVSTFSPVSLVAATLFDFLILHSPLYLGSILGSVVTITGLYVFLWGRKNETDQSVSKTLNSSQFSQNKDNEDHTIANHKDTNLPV*
UT29#M86V	ATGATGAAGGAAGAACAATGGGCACCAGTGATAGTAATGTTAATATCAAGTGTTGCAATGGGATCAGTGAACGCTCTCGTTAAGAAAGCACTTGATGTTGGTGTTAACCATATGATCTTTGGTGCTTATAGAATGGCTATTTCTGCTCTAATCTTGGTTCCGTTTTCTTATATTTGGGAGAGGAAAACAAGGCCACAACTAACGTTCATGCTTTTGTGCGAACATTTCATCAGCGGATTACTTGGGGCAAGTTTGGTGCAATTTTTCTTTTTACTTGGGCTTTCGTACACGTCAGCAACTGTTTCGATGGCTCTAGTTAGCATGTTACCTGCTATCACCTTTGCGTTAGCCCTTATTTTCCGGATAGAGAATGCGCAAAACCTAAAGAGCAAAGCAGGC…	MMKEEQWAPVIVMLISSVAMGSVNALVKKALDVGVNHMIFGAYRMAISALILVPFSYIWERKTRPQLTFMLLCEHFISGLLGASLVQFFFLLGLSYTSATVSMALVSMLPAITFALALIFRIENAQNLKSKAGVLKVMGTLICIMGAMLLTFYKGPELSNPHSHPQARHNNNNNNGHDQTKKWLLGCLYLVIGTVLLSLWMLFQGKLSFKYPGNKYSSTCLMSVFASFQCAILSLYKSRDVKDWIIEDKFVILVTLYAGIVGQAMSTVVTSWSIKMTGAVFVSTFSPVSLVAATLFDFLILHSPLYLGSILGSVVTITGLYVFLWGRKNETDQSVSKTLNSSQFSQNKDNEDHTIANHKDTNLPV*
UT29#L109V	ATGATGAAGGAAGAACAATGGGCACCAGTGATAGTAATGTTAATATCAAGTGTTGCAATGGGATCAGTGAACGCTCTCGTTAAGAAAGCACTTGATGTTGGTGTTAACCATATGATCTTTGGTGCTTATAGAATGGCTATTTCTGCTCTAATCTTGGTTCCGTTTTCTTATATTTGGGAGAGGAAAACAAGGCCACAACTAACGTTCATGCTTTTGTGCGAACATTTCATCAGCGGATTACTTGGGGCAAGTTTGATGCAATTTTTCTTTTTACTTGGGCTTTCGTACACGTCAGCAACTGTTTCGATGGCTCTAGTTAGCATGGTTCCTGCTATCACCTTTGCGTTAGCCCTTATTTTCCGGATAGAGAATGCGCAAAACCTAAAGAGCAAAGCAGGC…	MMKEEQWAPVIVMLISSVAMGSVNALVKKALDVGVNHMIFGAYRMAISALILVPFSYIWERKTRPQLTFMLLCEHFISGLLGASLMQFFFLLGLSYTSATVSMALVSMVPAITFALALIFRIENAQNLKSKAGVLKVMGTLICIMGAMLLTFYKGPELSNPHSHPQARHNNNNNNGHDQTKKWLLGCLYLVIGTVLLSLWMLFQGKLSFKYPGNKYSSTCLMSVFASFQCAILSLYKSRDVKDWIIEDKFVILVTLYAGIVGQAMSTVVTSWSIKMTGAVFVSTFSPVSLVAATLFDFLILHSPLYLGSILGSVVTITGLYVFLWGRKNETDQSVSKTLNSSQFSQNKDNEDHTIANHKDTNLPV*
UT29#T194I	ATGATGAAGGAAGAACAATGGGCACCAGTGATAGTAATGTTAATATCAAGTGTTGCAATGGGATCAGTGAACGCTCTCGTTAAGAAAGCACTTGATGTTGGTGTTAACCATATGATCTTTGGTGCTTATAGAATGGCTATTTCTGCTCTAATCTTGGTTCCGTTTTCTTATATTTGGGAGAGGAAAACAAGGCCACAACTAACGTTCATGCTTTTGTGCGAACATTTCATCAGCGGATTACTTGGGGCAAGTTTGATGCAATTTTTCTTTTTACTTGGGCTTTCGTACACGTCAGCAACTGTTTCGATGGCTCTAGTTAGCATGTTACCTGCTATCACCTTTGCGTTAGCCCTTATTTTCCGGATAGAGAATGCGCAAAACCTAAAGAGCAAAGCAGGC…	MMKEEQWAPVIVMLISSVAMGSVNALVKKALDVGVNHMIFGAYRMAISALILVPFSYIWERKTRPQLTFMLLCEHFISGLLGASLMQFFFLLGLSYTSATVSMALVSMLPAITFALALIFRIENAQNLKSKAGVLKVMGTLICIMGAMLLTFYKGPELSNPHSHPQARHNNNNNNGHDQTKKWLLGCLYLVIGIVLLSLWMLFQGKLSFKYPGNKYSSTCLMSVFASFQCAILSLYKSRDVKDWIIEDKFVILVTLYAGIVGQAMSTVVTSWSIKMTGAVFVSTFSPVSLVAATLFDFLILHSPLYLGSILGSVVTITGLYVFLWGRKNETDQSVSKTLNSSQFSQNKDNEDHTIANHKDTNLPV*
UT29#L197W	ATGATGAAGGAAGAACAATGGGCACCAGTGATAGTAATGTTAATATCAAGTGTTGCAATGGGATCAGTGAACGCTCTCGTTAAGAAAGCACTTGATGTTGGTGTTAACCATATGATCTTTGGTGCTTATAGAATGGCTATTTCTGCTCTAATCTTGGTTCCGTTTTCTTATATTTGGGAGAGGAAAACAAGGCCACAACTAACGTTCATGCTTTTGTGCGAACATTTCATCAGCGGATTACTTGGGGCAAGTTTGATGCAATTTTTCTTTTTACTTGGGCTTTCGTACACGTCAGCAACTGTTTCGATGGCTCTAGTTAGCATGTTACCTGCTATCACCTTTGCGTTAGCCCTTATTTTCCGGATAGAGAATGCGCAAAACCTAAAGAGCAAAGCAGGC…	MMKEEQWAPVIVMLISSVAMGSVNALVKKALDVGVNHMIFGAYRMAISALILVPFSYIWERKTRPQLTFMLLCEHFISGLLGASLMQFFFLLGLSYTSATVSMALVSMLPAITFALALIFRIENAQNLKSKAGVLKVMGTLICIMGAMLLTFYKGPELSNPHSHPQARHNNNNNNGHDQTKKWLLGCLYLVIGTVLWSLWMLFQGKLSFKYPGNKYSSTCLMSVFASFQCAILSLYKSRDVKDWIIEDKFVILVTLYAGIVGQAMSTVVTSWSIKMTGAVFVSTFSPVSLVAATLFDFLILHSPLYLGSILGSVVTITGLYVFLWGRKNETDQSVSKTLNSSQFSQNKDNEDHTIANHKDTNLPV*
UT29#M201F	ATGATGAAGGAAGAACAATGGGCACCAGTGATAGTAATGTTAATATCAAGTGTTGCAATGGGATCAGTGAACGCTCTCGTTAAGAAAGCACTTGATGTTGGTGTTAACCATATGATCTTTGGTGCTTATAGAATGGCTATTTCTGCTCTAATCTTGGTTCCGTTTTCTTATATTTGGGAGAGGAAAACAAGGCCACAACTAACGTTCATGCTTTTGTGCGAACATTTCATCAGCGGATTACTTGGGGCAAGTTTGATGCAATTTTTCTTTTTACTTGGGCTTTCGTACACGTCAGCAACTGTTTCGATGGCTCTAGTTAGCATGTTACCTGCTATCACCTTTGCGTTAGCCCTTATTTTCCGGATAGAGAATGCGCAAAACCTAAAGAGCAAAGCAGGC…	MMKEEQWAPVIVMLISSVAMGSVNALVKKALDVGVNHMIFGAYRMAISALILVPFSYIWERKTRPQLTFMLLCEHFISGLLGASLMQFFFLLGLSYTSATVSMALVSMLPAITFALALIFRIENAQNLKSKAGVLKVMGTLICIMGAMLLTFYKGPELSNPHSHPQARHNNNNNNGHDQTKKWLLGCLYLVIGTVLLSLWFLFQGKLSFKYPGNKYSSTCLMSVFASFQCAILSLYKSRDVKDWIIEDKFVILVTLYAGIVGQAMSTVVTSWSIKMTGAVFVSTFSPVSLVAATLFDFLILHSPLYLGSILGSVVTITGLYVFLWGRKNETDQSVSKTLNSSQFSQNKDNEDHTIANHKDTNLPV*
UT29#Q263S	ATGATGAAGGAAGAACAATGGGCACCAGTGATAGTAATGTTAATATCAAGTGTTGCAATGGGATCAGTGAACGCTCTCGTTAAGAAAGCACTTGATGTTGGTGTTAACCATATGATCTTTGGTGCTTATAGAATGGCTATTTCTGCTCTAATCTTGGTTCCGTTTTCTTATATTTGGGAGAGGAAAACAAGGCCACAACTAACGTTCATGCTTTTGTGCGAACATTTCATCAGCGGATTACTTGGGGCAAGTTTGATGCAATTTTTCTTTTTACTTGGGCTTTCGTACACGTCAGCAACTGTTTCGATGGCTCTAGTTAGCATGTTACCTGCTATCACCTTTGCGTTAGCCCTTATTTTCCGGATAGAGAATGCGCAAAACCTAAAGAGCAAAGCAGGC…	MMKEEQWAPVIVMLISSVAMGSVNALVKKALDVGVNHMIFGAYRMAISALILVPFSYIWERKTRPQLTFMLLCEHFISGLLGASLMQFFFLLGLSYTSATVSMALVSMLPAITFALALIFRIENAQNLKSKAGVLKVMGTLICIMGAMLLTFYKGPELSNPHSHPQARHNNNNNNGHDQTKKWLLGCLYLVIGTVLLSLWMLFQGKLSFKYPGNKYSSTCLMSVFASFQCAILSLYKSRDVKDWIIEDKFVILVTLYAGIVGSAMSTVVTSWSIKMTGAVFVSTFSPVSLVAATLFDFLILHSPLYLGSILGSVVTITGLYVFLWGRKNETDQSVSKTLNSSQFSQNKDNEDHTIANHKDTNLPV*
UT29#T267Y	ATGATGAAGGAAGAACAATGGGCACCAGTGATAGTAATGTTAATATCAAGTGTTGCAATGGGATCAGTGAACGCTCTCGTTAAGAAAGCACTTGATGTTGGTGTTAACCATATGATCTTTGGTGCTTATAGAATGGCTATTTCTGCTCTAATCTTGGTTCCGTTTTCTTATATTTGGGAGAGGAAAACAAGGCCACAACTAACGTTCATGCTTTTGTGCGAACATTTCATCAGCGGATTACTTGGGGCAAGTTTGATGCAATTTTTCTTTTTACTTGGGCTTTCGTACACGTCAGCAACTGTTTCGATGGCTCTAGTTAGCATGTTACCTGCTATCACCTTTGCGTTAGCCCTTATTTTCCGGATAGAGAATGCGCAAAACCTAAAGAGCAAAGCAGGC…	MMKEEQWAPVIVMLISSVAMGSVNALVKKALDVGVNHMIFGAYRMAISALILVPFSYIWERKTRPQLTFMLLCEHFISGLLGASLMQFFFLLGLSYTSATVSMALVSMLPAITFALALIFRIENAQNLKSKAGVLKVMGTLICIMGAMLLTFYKGPELSNPHSHPQARHNNNNNNGHDQTKKWLLGCLYLVIGTVLLSLWMLFQGKLSFKYPGNKYSSTCLMSVFASFQCAILSLYKSRDVKDWIIEDKFVILVTLYAGIVGQAMSYVVTSWSIKMTGAVFVSTFSPVSLVAATLFDFLILHSPLYLGSILGSVVTITGLYVFLWGRKNETDQSVSKTLNSSQFSQNKDNEDHTIANHKDTNLPV*
UT29#S289I	ATGATGAAGGAAGAACAATGGGCACCAGTGATAGTAATGTTAATATCAAGTGTTGCAATGGGATCAGTGAACGCTCTCGTTAAGAAAGCACTTGATGTTGGTGTTAACCATATGATCTTTGGTGCTTATAGAATGGCTATTTCTGCTCTAATCTTGGTTCCGTTTTCTTATATTTGGGAGAGGAAAACAAGGCCACAACTAACGTTCATGCTTTTGTGCGAACATTTCATCAGCGGATTACTTGGGGCAAGTTTGATGCAATTTTTCTTTTTACTTGGGCTTTCGTACACGTCAGCAACTGTTTCGATGGCTCTAGTTAGCATGTTACCTGCTATCACCTTTGCGTTAGCCCTTATTTTCCGGATAGAGAATGCGCAAAACCTAAAGAGCAAAGCAGGC…	MMKEEQWAPVIVMLISSVAMGSVNALVKKALDVGVNHMIFGAYRMAISALILVPFSYIWERKTRPQLTFMLLCEHFISGLLGASLMQFFFLLGLSYTSATVSMALVSMLPAITFALALIFRIENAQNLKSKAGVLKVMGTLICIMGAMLLTFYKGPELSNPHSHPQARHNNNNNNGHDQTKKWLLGCLYLVIGTVLLSLWMLFQGKLSFKYPGNKYSSTCLMSVFASFQCAILSLYKSRDVKDWIIEDKFVILVTLYAGIVGQAMSTVVTSWSIKMTGAVFVSTFSPVILVAATLFDFLILHSPLYLGSILGSVVTITGLYVFLWGRKNETDQSVSKTLNSSQFSQNKDNEDHTIANHKDTNLPV*

## Sheet: conserved import
Sample_type	RNA	4MTB_pmol	I3M_pmol	benzyl_pmol
Oocyte	Mock	0	0	0
Oocyte	Mock	0	0	0
Oocyte	Mock	0	0	0
Oocyte	Mock	0	0	0
Oocyte	Mock	0	0	0
Oocyte	T29	12.2585	1.27725	12.4738
Oocyte	T29	10.6198	1.23325	10.3474
Oocyte	T29	21.7428	2.25626	20.652
Oocyte	T29	14.4454	1.55235	14.5376
Oocyte	R44A	1.30015	0	1.83294
Oocyte	R44A	1.19509	0	1.70785
Oocyte	R44A	0.97686	0	1.388
Oocyte	R44A	1.78292	0	3.53065
Oocyte	3CON	1.69598	0.758005	2.33057
Oocyte	3CON	1.21841	0.560563	2.35798
Oocyte	3CON	2.03081	0.868273	4.07545
Oocyte	3CON	1.84398	0.727189	2.72241
Oocyte	3CON	1.55116	0.628124	2.64393
Oocyte	3CON	1.82767	0.661315	2.05433

## Sheet: T32 import
Sample_type	RNA	4MTB_pmol	I3M_pmol	benzyl_pmol
Oocyte	T29	16.7502	2.15444	15.7978
Oocyte	T29	14.818	2.0235	10.213
Oocyte	T29	32.5107	5.33063	29.283
Oocyte	T29	17.9421	3.03963	12.7156
Oocyte	T29	21.7709	3.14856	18.265
Oocyte	Mock	0.323724	0	0.494086
Oocyte	Mock	0	0	0
Oocyte	Mock	0.203634	0	0
Oocyte	Mock	0	0	0
Oocyte	Mock	0	0	0
Oocyte	T32	0	0	0
Oocyte	T32	0	0	0
Oocyte	T32	0	0	0
Oocyte	T32	0	0	0
Oocyte	T32	0.392061	0.197352	0.537777

## Sheet: T single mut figure
Sample_type	RNA	Assay	4MTB_pmol	I3M_pmol	benzyl_pmol
Oocyte	Mock	Assay A	0	0	0
Oocyte	Mock	Assay A	0	0	0
Oocyte	Mock	Assay A	0	0	0
Oocyte	Mock	Assay A	0	0	0
Oocyte	Mock	Assay A	0	0	0
Oocyte	Mock	Assay A	2.49879	1.43681	3.00269
Oocyte	T29	Assay A	13.5859	2.63178	10.5753
Oocyte	T29	Assay A	16.2635	2.44838	11.2605
Oocyte	T29	Assay A	12.5687	2.08314	8.70322
Oocyte	T29	Assay A	15.6763	2.30353	8.38425
Oocyte	T29	Assay A	26.1064	4.11135	16.9091
Oocyte	T29	Assay A	8.05311	1.48937	5.52661
Oocyte	G21S	Assay A	10.0008	1.13891	4.38462
Oocyte	G21S	Assay A	7.19757	0.932243	3.45766
Oocyte	G21S	Assay A	6.99597	1.18448	3.79475
Oocyte	G21S	Assay A	3.90782	0.495344	1.56803
Oocyte	G21S	Assay A	5.1751	0.663549	2.50882
Oocyte	M86V	Assay A	2.4137	0.422024	1.35985
Oocyte	M86V	Assay A	2.30179	0.37796	1.23236
Oocyte	M86V	Assay A	2.67352	0.38412	1.57122
Oocyte	M86V	Assay A	3.49209	0.512411	1.89166
Oocyte	M86V	Assay A	2.1917	0.259307	1.40684
Oocyte	L109V	Assay A	1.44162	0.372703	1.00266
Oocyte	L109V	Assay A	1.26441	0.301954	0.867662
Oocyte	L109V	Assay A	1.58642	0.308616	1.15204
Oocyte	L109V	Assay A	2.31988	0.517735	1.71198
Oocyte	L109V	Assay A	1.23501	0.24341	0.972372
Oocyte	T194I	Assay A	9.33453	1.90422	6.99459
Oocyte	T194I	Assay A	6.41051	1.21548	4.50182
Oocyte	T194I	Assay A	7.2859	1.75805	5.35213
Oocyte	T194I	Assay A	8.27117	1.58077	5.79719
Oocyte	T194I	Assay A	7.95211	1.66446	4.8186
Oocyte	L197W	Assay A	6.40495	3.71372	7.53158
Oocyte	L197W	Assay A	6.70635	3.57357	8.22036
Oocyte	L197W	Assay A	4.92415	2.18171	7.48901
Oocyte	L197W	Assay A	7.19909	3.82061	10.6677
Oocyte	L197W	Assay A	4.63756	2.55757	5.78164
Oocyte	L197W	Assay A	5.00746	2.83387	7.39253
Oocyte	M201F	Assay A	21.6894	2.89826	10.7162
Oocyte	M201F	Assay A	14.2128	2.04087	7.82034
Oocyte	M201F	Assay A	17.9143	2.40083	10.3785
Oocyte	M201F	Assay A	12.8236	2.03962	7.73977
Oocyte	M201F	Assay A	20.5067	2.71241	12.4064
Oocyte	M201F	Assay A	22.7703	3.27194	12.2847
Oocyte	T2911	Assay A	0.269631	0	0.299126
Oocyte	T2911	Assay A	0.20467	0	0.233976
Oocyte	T2911	Assay A	0	0	0
Oocyte	T2911	Assay A	0	0	0
Oocyte	T2911	Assay A	0	0	0
Oocyte	T2911	Assay A	0	0	0
Oocyte	T2911	Assay A	0	0	0
Oocyte	Mock	Assay B	0	0	0
Oocyte	Mock	Assay B	0	0	0
Oocyte	Mock	Assay B	0	0	0
Oocyte	Mock	Assay B	0	0	0
Oocyte	Mock	Assay B	0	0	0
Oocyte	Mock	Assay B	0	0	0
Oocyte	T29	Assay B	5.79192	0.947629	3.41616
Oocyte	T29	Assay B	3.3984	0.591525	2.02508
Oocyte	T29	Assay B	5.61039	1.07528	2.81066
Oocyte	T29	Assay B	4.26754	0.700391	2.43972
Oocyte	T29	Assay B	5.6262	1.22846	3.01732
Oocyte	T29	Assay B	8.67711	1.56322	5.14466
Oocyte	T2911	Assay B	4.28647	2.98083	5.54953
Oocyte	T2911	Assay B	0	0	0
Oocyte	T2911	Assay B	0	0	0
Oocyte	T2911	Assay B	0	0	0
Oocyte	T2911	Assay B	0	0	0
Oocyte	T2911	Assay B	0	0	0
Oocyte	G21S	Assay B	2.20535	0.477806	1.20876
Oocyte	G21S	Assay B	4.16352	0.63248	1.10804
Oocyte	G21S	Assay B	1.93707	0.333463	0.771929
Oocyte	G21S	Assay B	7.71453	2.65658	5.17508
Oocyte	G21S	Assay B	2.98358	0.541172	1.84007
Oocyte	M86V	Assay B	2.28975	0.333198	1.00567
Oocyte	M86V	Assay B	2.24763	0.27015	0.945336
Oocyte	M86V	Assay B	1.94481	0.315401	1.05294
Oocyte	M86V	Assay B	2.65365	0.454548	1.04104
Oocyte	M86V	Assay B	1.94759	0.500314	1.14601
Oocyte	M86V	Assay B	2.13972	0.341797	1.00552
Oocyte	L109V	Assay B	0.533328	0.140566	0.343467
Oocyte	L109V	Assay B	0.700509	0.100631	0.285038
Oocyte	L109V	Assay B	0.566216	0.119244	0.252446
Oocyte	L109V	Assay B	0.500821	0.102202	0.27132
Oocyte	L109V	Assay B	8.25539	5.58567	8.08767
Oocyte	L109V	Assay B	0.735995	0	0
Oocyte	T194I	Assay B	8.00274	3.24787	5.8618
Oocyte	T194I	Assay B	4.83894	1.29948	3.02632
Oocyte	T194I	Assay B	7.52501	1.73354	5.14533
Oocyte	T194I	Assay B	6.03113	1.4469	3.73372
Oocyte	T194I	Assay B	4.17772	0.929141	2.51174
Oocyte	T194I	Assay B	5.34765	1.4391	3.9165
Oocyte	L197W	Assay B	1.53636	1.12728	2.51175
Oocyte	L197W	Assay B	3.30024	2.15763	4.15241
Oocyte	L197W	Assay B	3.32288	2.28486	5.27056
Oocyte	L197W	Assay B	2.85181	2.42196	3.63952
Oocyte	L197W	Assay B	4.45461	2.52368	6.54527
Oocyte	M201F	Assay B	32.3084	4.74446	13.9907
Oocyte	M201F	Assay B	6.37831	1.07907	4.19336
Oocyte	M201F	Assay B	8.504	1.27852	4.95688
Oocyte	M201F	Assay B	8.82661	1.50634	4.5717
Oocyte	Mock	Assay C	0	0	0
Oocyte	Mock	Assay C	0	0	0
Oocyte	Mock	Assay C	0	0	0
Oocyte	Mock	Assay C	0	0	0
Oocyte	Mock	Assay C	0	0	0
Oocyte	T29	Assay C	12.2585	1.27725	12.4738
Oocyte	T29	Assay C	10.6198	1.23325	10.3474
Oocyte	T29	Assay C	21.7428	2.25626	20.652
Oocyte	T29	Assay C	14.4454	1.55235	14.5376
Oocyte	V27F	Assay C	3.26554	1.1781	3.83614
Oocyte	V27F	Assay C	0.542816	0	0
Oocyte	V27F	Assay C	3.00516	0.999049	2.78735
Oocyte	V27F	Assay C	2.52035	0.96947	3.55478
Oocyte	A83T	Assay C	4.77139	0.664231	3.57173
Oocyte	A83T	Assay C	3.66625	0.458152	2.70857
Oocyte	A83T	Assay C	3.88855	0.514624	2.55763
Oocyte	A83T	Assay C	7.15658	0.713737	5.71559
Oocyte	A83T	Assay C	6.80856	1.71372	7.56224
Oocyte	Q263S	Assay C	4.64618	0.526031	3.24673
Oocyte	Q263S	Assay C	4.43811	0.402975	2.92235
Oocyte	Q263S	Assay C	3.31803	0.303403	2.47885
Oocyte	Q263S	Assay C	4.00339	0.432217	3.07826
Oocyte	Q263S	Assay C	5.04507	0.613076	3.39405
Oocyte	Q263S	Assay C	5.54762	0.705471	4.5436
Oocyte	T267Y	Assay C	0.639632	0	0.886555
Oocyte	T267Y	Assay C	0.994514	0	1.37601
Oocyte	T267Y	Assay C	0	0	1.06971
Oocyte	T267Y	Assay C	0.795474	0	0.989994
Oocyte	T267Y	Assay C	0.517188	0	0.628004
Oocyte	T267Y	Assay C	1.17168	0	1.12756
Oocyte	S289I	Assay C	23.9287	0.722449	8.43226
Oocyte	S289I	Assay C	16.112	0.454475	5.22416
Oocyte	S289I	Assay C	21.2852	0.564768	6.49122
Oocyte	S289I	Assay C	13.6184	0.360842	5.14928
Oocyte	T2911	Assay C	0	0	0
Oocyte	T2911	Assay C	0	0	0
Oocyte	T2911	Assay C	0	0	0
Oocyte	T2911	Assay C	0	0	0.626486
Oocyte	T2911	Assay C	0	0	0
Oocyte	T2911	Assay C	0	0	0
Oocyte	Mock	Assay D	0	0	0
Oocyte	Mock	Assay D	0	0	0
Oocyte	Mock	Assay D	0	0	0
Oocyte	Mock	Assay D	0	0	0
Oocyte	Mock	Assay D	0	0	0
Oocyte	Mock	Assay D	0	0	0
Oocyte	T29	Assay D	12.0351	3.01047	6.34588
Oocyte	T29	Assay D	9.33037	2.57387	5.54322
Oocyte	T29	Assay D	7.46367	1.6165	3.77844
Oocyte	T29	Assay D	6.50198	1.92662	4.33811
Oocyte	T29	Assay D	7.08716	1.47907	3.34269
Oocyte	T29	Assay D	24.5208	5.5824	13.6841
Oocyte	T2911	Assay D	0	0	0
Oocyte	T2911	Assay D	0	0	0
Oocyte	T2911	Assay D	0	0	0
Oocyte	T2911	Assay D	0	0	0
Oocyte	T2911	Assay D	0	0	0
Oocyte	T2911	Assay D	0	0	0
Oocyte	T2911	Assay D	0	0	0
Oocyte	V27F	Assay D	0.550058	0.241667	0.296975
Oocyte	V27F	Assay D	0.300367	0.13308	0.20836
Oocyte	V27F	Assay D	1.25945	0.362528	0.332375
Oocyte	V27F	Assay D	0.584181	0.258671	0.403678
Oocyte	V27F	Assay D	0.408374	0.183407	0.201433
Oocyte	A83T	Assay D	1.74975	0.284869	0.729203
Oocyte	A83T	Assay D	3.14612	0.729148	1.23305
Oocyte	A83T	Assay D	3.55332	0.578352	1.20188
Oocyte	A83T	Assay D	2.69328	0.425792	0.893359
Oocyte	A83T	Assay D	1.44613	0.241009	0.52858
Oocyte	A83T	Assay D	1.27689	0.348981	0.788414
Oocyte	Q263S	Assay D	2.66914	0.617418	1.42817
Oocyte	Q263S	Assay D	1.09578	0.186797	0.349338
Oocyte	Q263S	Assay D	1.11027	0.243597	0.528998
Oocyte	Q263S	Assay D	1.64181	0.413692	0.66111
Oocyte	Q263S	Assay D	0.987761	0.20274	0.390049
Oocyte	Q263S	Assay D	0.690765	0.108731	0.306927
Oocyte	T267Y	Assay D	0.241007	0	0
Oocyte	T267Y	Assay D	0	0	0
Oocyte	T267Y	Assay D	0	0	0
Oocyte	T267Y	Assay D	0	0	0
Oocyte	T267Y	Assay D	0	0	0
Oocyte	T267Y	Assay D	0	0	0
Oocyte	S289I	Assay D	27.0562	1.80949	7.35699
Oocyte	S289I	Assay D	15.067	0.798255	3.17531
Oocyte	S289I	Assay D	12.4879	0.882064	2.64016
Oocyte	S289I	Assay D	7.7605	0.474895	1.61069
Oocyte	S289I	Assay D	13.2652	0.735493	2.43692
Oocyte	S289I	Assay D	10.3309	0.603598	2.46333
Oocyte	S289I	Assay D	11.3737	0.573877	2.56941
